# Supplementary material for: Whole Genome Sequencing Shows Genetic Diversity, as Well as Clonal Complex and Gene Polymorphisms Associated with Fluconazole Non-Susceptible Isolates of Candida tropicalis
Source: J Fungi (Basel). 2022 Aug 23;8(9):896. doi: 10.3390/jof8090896 (PMC9505729; doi:10.3390/jof8090896)
Supplement: Supplementary file 1 [file jof-08-00896-s001.zip]

Archive with 9 entries (8 files):
- Ctropicalis_mlst_alleles 2022-08-10 05_32_31.fasta
- Figure S1 SNP frequency plots.png
- jof-1825416-Supplementary Materials- 3/
- jof-1825416-Supplementary Materials- 3/Figure S1 SNP frequency plots.png
- jof-1825416-Supplementary Materials- 3/Supplementary_Tables.xlsx
- Supplementary_Tables.xlsx
- __MACOSX/._Ctropicalis_mlst_alleles 2022-08-10 05_32_31.fasta
- __MACOSX/._Figure S1 SNP frequency plots.png
- __MACOSX/._Supplementary_Tables.xlsx
