# Supplementary material for: Whole Genome Sequencing Shows Genetic Diversity, as Well as Clonal Complex and Gene Polymorphisms Associated with Fluconazole Non-Susceptible Isolates of Candida tropicalis
Source: J Fungi (Basel). 2022 Aug 23;8(9):896. doi: 10.3390/jof8090896 (PMC9505729; doi:10.3390/jof8090896)
Supplement: Supplementary file 1 [file jof-08-00896-s001.zip › jof-1825416-Supplementary Materials- 3/Supplementary_Tables.xlsx]

## Sheet: ReadMe
Whole genome sequencing of Candida tropicalis reveals genetic diversity and polymorphism associated with antifungal resistance
Caitlin Keighley 1,2*, Mailie Gall 1*, Sebastiaan J. van Hal 3, Catriona L. Halliday1, Louis Chai 4, Kean Lee Chew 4, Chayanika Biswas 1, Monica Slavin5, Wieland Meyer 6, Vitali Sintchenko1,2,6 #, Sharon C-A Chen1,2 #
1 Centre for Infectious Diseases and Microbiology Laboratory Services, Institute of Clinical Pathology and Medical Research, New South Wales Health Pathology, Sydney, NSW 2145, Australia 2 Sydney Institute for Infectious Diseases, The University of Sydney, Sydney, NSW and the Department of In-fectious Diseases, Westmead Hospital, Sydney, NSW 2145, Australia 3 Department of Infectious Diseases and…
*Corresponding author:
caitlin.keighley@sydney.edu.au (CK)

## Sheet: Table S1
Table S1. Isolate details including metadata, MIC values, whole genome sequencing coverage, diploid sequence type and clonal complex, cluster picker assignment and SRA ID
Isolate data			MIC results (mg/L)									WGS	MLST*
Isolate ID	Country/Jurisdiction	Year of isolation	Fluconazole	Voriconazole	Posaconazole	Itraconazole	Amphotericin B	5-Flucytosine	Caspofungin	Micafungin	Anidulafungin	Coverage	ICL-1	MDR-1	SAPT-2	SAPT-4	XYR-1	ZWF-1a	DST	Clonal complex	Cluster picker	SRA Accession
19-5326-037-0001	ATCC	Unknown	1	0.12	0.12	0.12	0.5	<0.06	0.06	0.015	0.06	72.3568	1	7	71	23	2	1	1340	452	4	SAMN30111441
19-008-0052	Australia/ACT	2014	2	0.12	0.25	0.25	0.5	0.12	0.03	0.015	0.03	87.0134	1	42	3	140	85	3	1321	445	Singleton	SAMN30111403
19-008-0021	Australia/NSW	2012	4	0.12	0.25	0.25	0.5	<0.06	0.03	0.03	0.06	101.378	1	49	10	1	50	1	1303	3	6	SAMN30111376
19-008-0022	Australia/NSW	2019	2	0.25	0.25	0.5	1	0.12	0.03	0.015	0.03	139.249	51	20	2	17	92	7	1304	66	15	SAMN30111377
19-008-0024	Australia/NSW	2010	2	0.12	0.25	0.25	0.25	0.06	0.06	0.03	0.12	132.115	3	7	1	13	31	3	1305	439	10	SAMN30111378
19-008-0025	Australia/NSW	2010	1	0.12	0.25	0.25	0.5	<0.06	0.03	0.015	0.03	101.121	1	3	3	17	57	7	678	0	3	SAMN30111379
19-008-0026	Australia/NSW	2016	2	0.25	0.12	0.25	1	<0.06	0.06	0.015	0.06	114.224	51	20	2	17	220	7	1306	66	15	SAMN30111380
19-008-0027	Australia/NSW	2016	1	0.12	0.12	0.25	1	<0.06	0.06	0.03	0.25	80.0832	1	1	18	1	4	1	1307	3	6	SAMN30111381
19-008-0028	Australia/NSW	2016	1	0.12	0.06	0.12	0.5	<0.06	0.015	0.015	0.06	99.0593	5	89	3	3	221	2	1308	31	Singleton	SAMN30111382
19-008-0029	Australia/NSW	2018	2	0.25	0.25	0.25	1	0.12	0.5	0.06	0.12	139.356	3	7	3	6	2	7	1309	24	11	SAMN30111383
19-008-0030	Australia/NSW	2018	0.5	0.06	0.12	0.25	0.5	0.12	0.12	0.03	0.06	157.199	26	212	1	43	2	2	1310	440	12	SAMN30111384
19-008-0031	Australia/NSW	2018	1	0.12	0.12	0.25	1	<0.06	0.06	0.15	0.06	152.086	51	20	2	17	220	71	1311	66	15	SAMN30111385
19-008-0032	Australia/NSW	2016	1	0.06	0.06	0.12	1	<0.06	0.015	0.03	0.03	149.308	26	212	1	43	2	2	1310	440	12	SAMN30111386
19-008-0033	Australia/NSW	2015	1	0.06	0.03	0.06	0.5	0.06	0.06	0.03	0.03	148.929	1	1	18	1	50	1	275	3	6	SAMN30111387
19-008-0034	Australia/NSW	2016	1	0.12	0.12	0.25	1	<0.06	0.03	0.015	0.015	106.186	1	22	3	7	222	7	1342	34	6	SAMN30111388
19-008-0035	Australia/NSW	2017	1	0.06	0.12	0.25	1	0.12	0.03	0.03	0.03	145.175	1	3	3	17	57	7	678	0	3	SAMN30111389
19-008-0036	Australia/NSW	2010	2	0.12	0.5	0.25	0.5	<0.06	0.03	0.03	0.015	90.6235	1	112	3	10	2	3	1343	45	3	SAMN30111390
19-008-0039	Australia/NSW	2014	1	0.12	0.25	0.5	1	0.12	0.015	0.03	0.03	106.811	1	7	80	138	153	9	1312	441	Singleton	SAMN30111391
19-008-0040	Australia/NSW	2014	1	0.06	0.25	0.25	1	0.12	0.12	0.015	0.03	116.756	9	213	3	10	92	3	1313	108	19	SAMN30111392
19-008-0044	Australia/NSW	2015	32	2	0.5	0.5	1	0.12	0.06	0.03	0.06	123.241	1	1	18	1	50	1	275	3	6	SAMN30111395
19-008-0046	Australia/NSW	2015	2	0.25	0.25	0.25	0.5	<0.06	0.015	0.015	0.015	139.253	26	213	3	10	92	3	1315	108	19	SAMN30111397
19-008-0048	Australia/NSW	2015	2	0.25	0.25	0.25	0.5	0.12	0.03	0.03	0.03	92.2292	3	90	1	7	1	1	1317	443	8	SAMN30111399
19-008-0053	Australia/NSW	2014	2	0.5	0.5	0.5	0.5	<0.06	0.03	0.015	0.015	84.4389	1	1	10	1	92	1	1322	3	6	SAMN30111404
19-008-0057	Australia/NSW	2015	1	0.03	0.12	0.06	1	<0.06	0.03	0.015	0.015	176.898	26	212	1	43	2	2	1310	440	12	SAMN30111408
19-008-0058	Australia/NSW	2015	0.5	0.06	0.03	0.06	0.5	<0.06	0.015	<0.008	0.015	158.61	51	20	2	17	220	7	1306	66	15	SAMN30111409
19-008-0060	Australia/NSW	2004	1	0.12	0.12	0.25	1	0.12	0.12	0.03	0.12	83.9887	1	215	3	1	92	1	1325	3	2	SAMN30111411
19-008-0063	Australia/NSW	2004	4	0.12	0.06	0.12	0.25	<0.06	0.03	0.03	0.06	85.9854	3	100	1	13	92	3	1327	109	10	SAMN30111414
19-008-0064	Australia/NSW	2003	2	0.25	0.25	0.25	1	<0.06	0.12	0.03	0.12	87.0549	1	127	3	3	223	22	1328	447	Singleton	SAMN30111415
19-008-0065	Australia/NSW	2003	1	0.12	0.06	0.12	0.5	0.12	0.25	0.03	0.12	133.561	3	7	1	6	2	4	145	1	Singleton	SAMN30111416
19-008-0067	Australia/NSW	2001	2	0.25	0.5	0.5	1	<0.06	0.03	0.015	0.03	104.729	1	3	3	17	57	7	678	0	Singleton	SAMN30111418
19-008-0068	Australia/NSW	2001	2	0.25	0.25	0.25	1	0.12	0.03	0.015	0.12	123.862	20	59	1	10	4	1	1345	21	3	SAMN30111419
19-008-0071	Australia/NSW	2004	1	0.12	0.25	0.25	1	0.06	0.06	0.015	0.12	131.446	1	215	3	1	224	1	1329	3	2	SAMN30111422
19-008-0075	Australia/NSW	2002	1	0.12	0.25	0.25	1	0.12	0.12	0.03	0.12	77.6973	1	34	2	13	50	2	1346	29	13	SAMN30111425
19-008-0076	Australia/NSW	2001	0.5	0.03	0.03	0.12	1	0.06	0.12	0.03	0.06	97.624	1	49	18	1	50	1	1331	3	6	SAMN30111426
19-008-0078	Australia/NSW	2004	2	0.12	0.25	0.5	1	<0.06	0.06	0.015	0.12	101.163	1	3	3	17	57	3	168	0	3	SAMN30111428
19-008-0082	Australia/NSW	2004	2	0.12	0.25	0.5	0.5	0.06	0.12	0.03	0.12	95.7264	1	3	3	17	57	7	678	0	3	SAMN30111432
19-008-0084	Australia/NSW	2003	2	0.25	0.25	0.25	1	0.12	0.25	0.03	0.12	67.1368	3	7	1	6	2	4	145	1	8	SAMN30111434
19-008-0088	Australia/NSW	2003	0.5	0.03	0.06	0.12	0.5	0.06	0.12	0.015	0.06	81.6756	1	1	18	1	159	1	1091	3	6	SAMN30111437
19-008-0089	Australia/NSW	2003	2	0.25	0.25	0.25	0.5	0.12	0.25	0.03	0.25	123.268	3	7	1	6	2	4	145	1	11	SAMN30111438
19-008-0090	Australia/NSW	2004	2	0.12	0.25	0.25	1	<0.06	0.12	0.03	0.12	109.834	1	1	3	9	92	1	1336	3	6	SAMN30111439
19-008-0091	Australia/NSW	2001	0.5	0.03	0.12	0.25	1	0.06	0.06	0.03	0.06	121.822	1	6	3	18	92	3	1337	49	4	SAMN30111440
19-5326-037-0002	Australia/NSW	2014	1	0.06	0.25	0.25	1	<0.06	0.03	0.015	<0.015	92.8051	1	42	3	17	92	59	1341	453	Singleton	SAMN30111442
20-008-0093	Australia/NSW	2020	2	0.12	0.12	0.25	1	0.06	0.12	0.03	0.12	41.1395	3	7	3	6	2	7	1309	24	11	SAMN30111444
20-008-0094	Australia/NSW	2020	1	0.12	0.25	0.12	1	<0.06	0.03	0.015	0.12	47.7998	1	17	1	14	85	3	1348	9	21	SAMN30111445
MB-21-22330	Australia/NSW	2021	4	0.5	0.5	0.5	1	<0.06	0.03	0.03	<0.015	92	20	59	1	10	4	1	1345	21	7	SAMN30111448
MB-21-23723	Australia/NSW	2021	2	0.12	0.25	0.25	1	<0.06	0.03	0.015	<0.015	102	1	7	1	6	92	4	1349	58	11	SAMN30111447
MB-21-25303	Australia/NSW	2021	0.5	0.06	0.12	0.12	1	<0.06	0.03	0.03	0.12	91	1	6	3	18	4	3	1350	49	4	SAMN30111446
19-008-0043	Australia/QLD	2015	4	0.25	0.25	0.25	1	<0.06	0.03	0.015	0.03	115.128	1	1	18	1	50	1	275	3	6	SAMN30111394
19-008-0049	Australia/QLD	2015	2	0.25	0.25	0.25	1	<0.06	0.03	0.015	0.03	106.908	1	22	12	17	92	22	1318	6	Singleton	SAMN30111400
19-008-0051	Australia/QLD	2014	2	0.25	0.25	0.25	1	0.06	0.06	0.06	0.12	159.759	3	7	3	6	92	4	1320	1	11	SAMN30111402
19-008-0054	Australia/QLD	2015	1	0.12	0.25	0.25	0.5	<0.06	0.03	0.015	0.06	118	1	1	18	1	92	1	1323	3	6	SAMN30111405
19-008-0056	Australia/QLD	2014	0.5	0.06	0.06	0.12	0.5	0.12	0.06	0.03	0.03	167.057	3	7	1	6	2	4	145	1	11	SAMN30111407
19-008-0059	Australia/QLD	2015	1	0.06	0.06	0.12	<0.12	<0.06	0.03	0.015	0.03	167.132	1	17	12	141	85	7	1324	446	Singleton	SAMN30111410
19-008-0061	Australia/QLD	2004	1	0.12	0.25	0.25	1	<0.06	0.06	0.015	0.06	81.3651	1	97	3	7	2	3	1326	5	18	SAMN30111412
19-008-0062	Australia/QLD	2002	4	0.5	0.25	0.25	1	0.12	0.25	0.03	0.25	123.417	3	7	1	6	2	4	145	1	11	SAMN30111413
19-008-0066	Australia/QLD	2004	2	0.12	0.12	0.25	0.5	<0.06	0.12	0.03	0.25	100.762	1	3	4	142	92	3	1344	448	11	SAMN30111417
19-008-0072	Australia/QLD	2003	1	0.12	0.12	0.25	1	0.06	0.06	0.015	0.12	159.145	5	78	3	42	50	72	1330	449	13	SAMN30111423
19-008-0073	Australia/QLD	2003	1	0.06	0.06	0.25	1	0.06	0.25	0.015	0.12	162.496	5	78	3	42	50	72	1330	449	13	SAMN30111424
19-008-0081	Australia/QLD	2004	1	0.06	0.25	0.25	1	<0.06	0.06	0.03	0.12	115.967	9	213	3	10	92	3	1313	108	19	SAMN30111431
19-008-0085	Australia/QLD	2004	1	0.03	0.06	0.12	0.5	<0.06	0.25	0.03	0.12	110.244	5	90	3	105	4	48	1347	451	11	SAMN30111435
19-008-0055	Australia/SA	2016	128	0.12	0.12	4	1	0.5	0.008	0.008	0.03	144.322	9	7	3	3	9	1	335	8	6	SAMN30111406
19-008-0047	Australia/VIC	2015	1	0.12	0.25	0.25	1	0.06	0.03	0.015	0.03	86.9459	26	214	1	7	222	3	1316	442	Singleton	SAMN30111398
19-008-0069	Australia/VIC	2003	2	0.25	0.12	0.25	1	0.12	0.06	0.015	0.06	122.858	1	34	2	13	50	2	1346	29	7	SAMN30111420
19-008-0070	Australia/VIC	2004	0.5	0.06	0.25	0.25	1	<0.06	0.12	0.03	0.12	89.7173	9	213	3	10	92	3	1313	108	16	SAMN30111421
19-008-0077	Australia/VIC	2003	2	0.12	0.12	0.25	1	<0.06	0.12	0.03	0.06	116.58	3	7	75	10	9	1	1332	450	Singleton	SAMN30111427
19-008-0079	Australia/VIC	2002	1	0.06	0.25	0.25	1	<0.06	0.12	0.03	0.06	127.758	1	3	3	17	57	73	1333	0	3	SAMN30111429
19-008-0080	Australia/VIC	2001	1	0.12	0.12	0.25	1	0.12	0.12	0.03	0.12	104.565	3	7	1	15	2	4	1334	1	11	SAMN30111430
19-008-0083	Australia/VIC	2003	0.5	0.015	0.03	0.12	1	<0.06	0.03	0.015	0.06	146.05	3	90	1	7	1	1	1317	443	8	SAMN30111433
19-008-0086	Australia/VIC	2001	1	0.03	0.03	0.12	0.5	0.06	0.12	0.015	0.12	104.544	1	1	3	1	92	1	1335	3	6	SAMN30111436
19-5326-037-0003	Australia/VIC	2014	256	>8	1	1	1	<0.06	0.25	0.03	0.06	130.331	9	7	12	46	4	22	773	2	1	SAMN30111443
19-008-0042	Australia/WA	2015	4	0.5	0.25	0.25	0.5	1	0.03	0.015	0.03	125.23	3	100	1	13	50	3	1314	109	10	SAMN30111393
19-008-0045	Australia/WA	2015	64	2	0.12	0.25	1	0.25	0.03	0.015	0.06	117.213	1	1	18	1	1	1	1211	3	6	SAMN30111396
19-008-0050	Australia/WA	2014	1	0.12	0.25	0.25	0.5	<0.06	0.03	0.015	0.015	94.7625	1	1	11	139	1	1	1319	444	6	SAMN30111401
19-008-0005	Singapore	Unknown	8	0.5	1	1	1	0.06	0.25	0.12	0.12	119.91	1	117	1	7	92	1	1338	14	Singleton	SAMN30111366
19-008-0006	Singapore	Unknown	>256	>8	2	>16	1	<0.06	0.5	0.12	0.25	81.9918	1	7	22	46	4	22	1339	435	1	SAMN30111367
19-008-0007	Singapore	Unknown	256	>8	1	1	1	<0.06	0.06	0.03	0.12	122.049	9	7	12	46	4	22	773	2	1	SAMN30111368
19-008-0008	Singapore	Unknown	256	>8	1	1	1	<0.06	0.06	0.03	0.06	94.1652	9	7	12	46	4	22	773	2	1	SAMN30111369
19-008-0015	Singapore	Unknown	32	2	0.5	0.5	1	0.06	0.015	0.03	0.03	95.2274	9	90	22	21	2	3	1298	107	Singleton	SAMN30111370
19-008-0016	Singapore	Unknown	>256	8	1	4	1	<0.06	0.03	0.03	0.03	91.0785	26	7	12	46	50	22	1299	2	1	SAMN30111371
19-008-0017	Singapore	Unknown	256	8	0.5	1	1	0.12	0.03	0.03	0.03	150.876	9	7	12	46	4	22	773	2	1	SAMN30111372
19-008-0018	Singapore	Unknown	2	0.25	0.5	0.25	1	<0.06	4	4	0.5	122.097	31	7	4	137	219	22	1300	436	Singleton	SAMN30111373
19-008-0019	Singapore	Unknown	2	0.25	0.5	0.5	1	<0.06	0.25	0.015	0.03	115.777	3	3	3	41	50	4	1301	437	Singleton	SAMN30111374
19-008-0020	Singapore	Unknown	1	0.12	0.12	0.25	1	<0.06	0.25	0.03	0.03	114.777	1	4	1	10	92	1	1302	438	Singleton	SAMN30111375
*In-house allele assignments for are MDR-1 212-215, SAPT-2 75, SAPT-2 137-142, XYR-1 219-224, ZWF-1a 71-773 and DST profiles >= 1315. See multifasta for allele sequences.

## Sheet: Table S2
Table S2. Details for isolates with downloaded sequence data including metadata, MIC values where available and cluster picker assignment
Accession number for downloaded sequence data	Country/Jurisdiction	Susceptibility data available by MIC (mg/L)	Cluster picker
SRR11235416	Canada	Fluconazole 1, Voriconazole 0.06, Posaconazole 0.12, Itraconazole 0.25, Amphotericin B 1, 5-Flucytosine <0.06, Caspofungin 8, Micafungin 2, Andiulafungin 1	14
SRR11235417	Canada	Fluconazole 1, Voriconazole 0.06, Posaconazole 0.12, Itraconazole 0.25, Amphotericin B 1, 5-Flucytosine <0.06, Caspofungin 0.06, Micafungin 0.015, Andiulafungin 0.12	14
SRR11235418	Canada	Fluconazole 32, Voriconazole 2, Posaconazole 1, Itraconazole 0.5, Amphotericin B 1, 5-Flucytosine 0.12, Caspofungin 0.12, Micafungin 0.03, Andiulafungin 0.06	17
SRR11235419	Canada	Fluconazole 1, Voriconazole 0.12, Posaconazole 0.12, Itraconazole 0.25, Amphotericin B 1, 5-Flucytosine 0.12, Caspofungin 0.12, Micafungin 0.03, Andiulafungin 0.06	17
SRR12823702	India	Not available	Singleton
SRR12823703	Ireland	Not available	6
SRR12823708	USA	Not available	Singleton
SRR12823709	USA	Not available	7
SRR12823710	USA	Not available	18
SRR12823711	Ireland	Not available	20
SRR12823712	USA	Not available	21
SRR12823713	USA	Not available	21
SRR12823714	USA	Not available	6
SRR12823715	USA	Not available	14
SRR12823716	USA	Not available	5
SRR12823717	USA	Not available	Singleton
SRR12823718	USA	Not available	6
SRR12823719	USA	Not available	6
SRR12823720	USA	Not available	5
SRR12823721	USA	Not available	5
SRR12823722	Ireland	Not available	9
SRR12823724	USA	Not available	4
SRR12823725	USA	Not available	4
SRR12823726	USA	Not available	11
SRR12823727	USA	Not available	4
SRR12823728	USA	Not available	6
SRR12823729	USA	Not available	4
SRR12823730	USA	Not available	5
SRR12823731	USA	Not available	Singleton
SRR12823732	USA	Not available	4
SRR12823733	Ireland	Not available	9
SRR12823734	USA	Not available	7
SRR12823735	USA	Not available	11
SRR12823736	USA	Not available	4
SRR12823737	USA	Not available	11
SRR12823738	USA	Not available	16
SRR12823739	USA	Not available	6
SRR12823740	USA	Not available	4
SRR12823741	Germany	Not available	Singleton
SRR12823742	USA	Not available	18
SRR12823744	Ireland	Not available	21
SRR12823745	USA	Not available	18
SRR12823746	USA	Not available	18
SRR12823747	USA	Not available	18
SRR12823748	USA	Not available	Singleton
SRR12823749	USA	Not available	Singleton
SRR12823750	Spain	Not available	6
SRR12823751	Spain	Not available	16
SRR12823752	Spain	Not available	16
SRR12823753	Spain	Not available	6
SRR12823754	Spain	Not available	11
SRR12823755	Ireland	Not available	5
SRR12823756	Spain	Not available	5
SRR12823757	Spain	Not available	6
SRR12823758	Spain	Not available	16
SRR12823759	Spain	Not available	5
SRR12823760	Spain	Not available	6
SRR12823761	Spain	Not available	6
SRR12823763	Spain	Not available	14
SRR12823764	Spain	Not available	6
SRR12823765	Spain	Not available	14
SRR12823766	Ireland	Not available	Singleton
SRR12823768	Spain	Not available	Singleton
SRR12823769	Spain	Not available	6
SRR12823770	Spain	Not available	Singleton
SRR12823771	Spain	Not available	Singleton
SRR12823772	Spain	Not available	Singleton
SRR12823773	Colombia	Not available	5
SRR12823774	Colombia	Not available	5
SRR12823775	Netherlands	Not available	Singleton
SRR12823776	Colombia	Not available	5
SRR12823777	Ireland	Not available	Singleton
SRR12823778	Ireland	Not available	20

## Sheet: Table S3
Table S3. Genes associated with antimicrobial resistance and coordinates by reference
		Assembly2020				ASM633v3 / MYA-3404
Affected antifungal group	Gene	Chrosome number	Chromosome	Start	Stop	Replicon Accession	Start	Stop	Strand	GeneID	Locus tag	Protein product	Protein name	Description
Azole	Erg11	Chrom 5	CP047873.1	1094025	1095611	NW_003020060.1	138041	139627	-	8299604	CTRG_05283	XP_002550985.1	cytochrome P450 51	sterol 14-demethylase
Azole	TAC1	Chrom 5	CP047873.1	1026138	1028969	NW_003020060.1	204686	207517	-	8299628	CTRG_05307	XP_002551009.1	predicted protein	Zn(2)-Cys(6) transciptional activator of drug-responsive genes (CDR1 and CDR2)
Azole	SNQ2	Chrom 5	CP047873.1	412647	417079	NW_003020040.1	9647	14080	+	8298546	CTRG_05971	XP_002546493.1	protein SNQ2	ATP-binding cassette transporter
Azole	Ndt80	Chrom 1	CP047869.1	2805190	2806611	NW_003020049.1	25869	27290	-	8301610	CTRG_01097	XP_002546792.1	conserved hypothetical protein	activator of CDR1 induction by antifungal drugs
Azole	YOR1	Chrom 1	CP047869.1	556482	560849	NW_003020049.1	2243208	2247575	+	8297197	CTRG_02100	XP_002547793.1	hypothetical protein CTRG_02100	ATP-binding cassette transporter
Azole	MMR1	Chrom 4	CP047872.1	1828971	1832423	NW_003020055.1	387555	391007	-	8296972	CTRG_02269	XP_002547972.1	predicted protein	Putative Zn(II)2Cys6 transcription factor; regulator of MDR1 transcription
Azole	Erg6	Chrom 4	CP047872.1	1508866	1509996	NW_003020055.1	710141	711271	-	8301687	CTRG_02396	XP_002548099.1	sterol 24-C-methyltransferase
Azole	Mdr1	Chrom 4	CP047872.1	1464707	1466365	NW_003020055.1	753775	755433	-	8301703	CTRG_02412	XP_002548115.1	benomyl/methotrexate resistance protein	MDR/MFS multidrug effluex pump
Azole	CDR1	Chrom 4	CP047872.1	1169822	1174276	NW_003020055.1	1045272	1049726	+	8299122	CTRG_02526	XP_002548229.1	multidrug resistance protein CDR1	ATP-binding cassette multidrug transporter
Azole	CDR11	Chrom 4	CP047872.1	1045376	1049794	NW_003020055.1	1169770	1174188	-	8299175	CTRG_02576	XP_002548279.1	multidrug resistance protein CDR1	Putative trasnporter of PDR subfamily of ABC family
Azole	CDR1	Chrom 4	CP047872.1	971291	975787	NW_003020055.1	1242326	1246822	-	8297329	CTRG_02626	XP_002548309.1	multidrug resistance protein CDR1	ATP-binding cassette multidrug transporter
Azole	UPC2	ChR	CP047875.1	743024	745372	NW_003020056.1	306193	308541	-	8299787	CTRG_03159	XP_002548862.1	hypothetical protein CTRG_03159	Zn2-Cys6 transcript factor; regulator of ergosterol biosynethic genes and sterol uptake
Azole	Upc2p promoter	ChR	CP047875.1	745348	746693	NW_003020056.1	308517	309862	-		none	none
Azole	TPO3	ChR	CP047875.1	915402	917183	NW_003020056.1	478522	480303	+	8295953	CTRG_03231	XP_002548934.1	hypothetical protein CTRG_03231	putative polyamine transporter; MFS-MDR family
Azole	Mdr1	ChR	CP047875.1	1542506	1544086	NW_003020056.1	1103030	1104610	+	8298027	CTRG_03501	XP_002549204.1	benomyl/methotrexate resistance protein	MDR/MFS multidrug effluex pump
Azole	STB5	Chrom 2	CP047870.1	2330878	2332797	NW_003020058.1	322392	324311	+	8298654	CTRG_04421	XP_002550123.1	conserved hypothetical protein	Putative transcription factor with zinc cluster DNA-binding motif
Azole	Erg3p	Chrom 2	CP047870.1	2193269	2194447	NW_003020058.1	464325	465503	-	8299849	CTRG_04480	XP_002550182.1	C-5 sterol desaturase	C-5 sterol desaturase
Azole	FLU1	Chrom 6	CP047874.1	580002	581789	NW_003020059.1	344080	345867	+	8299059	CTRG_04985	XP_002550687.1	hypothetical protein CTRG_04985	MDR/MFS multidrug effluex pump
Echinocandin	RHO1	Chrom 3	CP047871.1	1837631	1838227	NW_003020038.1	1830319	1830915	-	8297246	CTRG_00817	XP_002546036.1	protein RHO1
Echinocandin	Fks1	Chrom 2	CP047870.1	1795484	1799313	NW_003020058.1	855888	859730	+	8296608	CTRG_04661	XP_002550363.1	1,3-beta-glucan synthase component GLS1	1,3-beta-glucan synthase genes
Echinocandin	Fks2	Chrom 3	CP047871.1	2276510	2281432	NW_003020038.1	2268749	2273671	+	8301228	CTRG_00996	XP_002546214.1	1,3-beta-glucan synthase component bgs2	1,3-beta-glucan synthase genes
Echinocandin	Fks3	Chrom 2	CP047870.1	1482414	1487126	NW_003020058.1	1168049	1172761	+	8296517	CTRG_04806	XP_002550508.1	hypothetical protein CTRG_04806	1,3-beta-glucan synthase genes

## Sheet: Table S4
Table S4. Aminoacid substitutions noted in genes linked to fluconazole susceptibility present in homozygous form, heterozygous form, or not detected
Gene|Locus ID|Contig|Position|Amino acid substitution	19-008-0005	19-008-0006	19-008-0007	19-008-0008	19-008-0015	19-008-0016	19-008-0017	19-008-0018	19-008-0019	19-008-0020	19-008-0021	19-008-0022	19-008-0024	19-008-0025	19-008-0026	19-008-0027	19-008-0028	19-008-0029	19-008-0030	19-008-0031	19-008-0032	19-008-0033	19-008-0034	19-008-0035	19-008-0036	19-008-0039	19-008-0040	19-008-0042	19-008-0043	19-008-0044	19-008-0045	19-008-0046	19-008-0047	19-008-0048	19-008-0049	19-008-0050	19-008-0051	19-008-0052	19-008-0053	19-008-0054	19-008-0055	19-008-0056	19-008-0057	19-008-0058	19-008-0059	19-008-0060	19-008-0061	19-008-0062	19-008-0063
CDR1|CTRG_02526|NW_003020055.1|1045314|p.Met15Val	Not detected	Not detected	Not detected	Not detected	Not detected	Not detected	Not detected	Heterozygous	Not detected	Heterozygous	Not detected	Not detected	Not detected	Not detected	Not detected	Not detected	Not detected	Not detected	Not detected	Not detected	Not detected	Not detected	Not detected	Not detected	Not detected	Not detected	Not detected	Not detected	Not detected	Not detected	Not detected	Not detected	Not detected	Not detected	Heterozygous	Not detected	Not detected	Not detected	Not detected	Not detected	Not detected	Not detected	Not detected	Not detected	Heterozygous	Heterozygous	Not detected	Not detected	Not detected
CDR1|CTRG_02526|NW_003020055.1|1045324|p.Ala18Val	Not detected	Not detected	Not detected	Not detected	Not detected	Not detected	Not detected	Not detected	Not detected	Not detected	Not detected	Not detected	Not detected	Not detected	Not detected	Not detected	Not detected	Not detected	Not detected	Not detected	Not detected	Not detected	Not detected	Not detected	Not detected	Not detected	Not detected	Not detected	Not detected	Not detected	Not detected	Not detected	Not detected	Not detected	Not detected	Not detected	Not detected	Not detected	Not detected	Not detected	Not detected	Not detected	Not detected	Not detected	Not detected	Not detected	Not detected	Not detected	Not detected
CDR1|CTRG_02526|NW_003020055.1|1045341|p.Thr24Ala	Not detected	Not detected	Not detected	Not detected	Not detected	Not detected	Not detected	Not detected	Not detected	Not detected	Not detected	Not detected	Not detected	Not detected	Not detected	Not detected	Not detected	Not detected	Not detected	Not detected	Not detected	Not detected	Not detected	Not detected	Not detected	Not detected	Not detected	Not detected	Not detected	Not detected	Not detected	Not detected	Not detected	Not detected	Not detected	Not detected	Not detected	Not detected	Not detected	Not detected	Not detected	Not detected	Not detected	Not detected	Not detected	Not detected	Not detected	Not detected	Not detected
CDR1|CTRG_02526|NW_003020055.1|1045344|p.His25Tyr	Not detected	Not detected	Not detected	Not detected	Not detected	Not detected	Not detected	Not detected	Not detected	Not detected	Not detected	Not detected	Not detected	Not detected	Not detected	Not detected	Not detected	Not detected	Not detected	Not detected	Not detected	Not detected	Not detected	Not detected	Not detected	Not detected	Not detected	Not detected	Not detected	Not detected	Not detected	Not detected	Not detected	Not detected	Not detected	Not detected	Not detected	Not detected	Not detected	Not detected	Not detected	Not detected	Not detected	Not detected	Not detected	Not detected	Not detected	Not detected	Not detected
CDR1|CTRG_02526|NW_003020055.1|1045450|p.Pro60Arg	Heterozygous	Heterozygous	Homozygous	Heterozygous	Heterozygous	Heterozygous	Heterozygous	Heterozygous	Heterozygous	Not detected	Not detected	Not detected	Not detected	Heterozygous	Not detected	Not detected	Not detected	Not detected	Heterozygous	Not detected	Heterozygous	Not detected	Heterozygous	Heterozygous	Heterozygous	Heterozygous	Not detected	Not detected	Not detected	Not detected	Not detected	Not detected	Not detected	Not detected	Not detected	Not detected	Not detected	Not detected	Not detected	Not detected	Heterozygous	Not detected	Heterozygous	Not detected	Not detected	Not detected	Not detected	Not detected	Not detected
CDR1|CTRG_02526|NW_003020055.1|1045459|p.Asn63Ser	Not detected	Not detected	Not detected	Not detected	Not detected	Not detected	Not detected	Not detected	Not detected	Not detected	Not detected	Not detected	Not detected	Not detected	Not detected	Not detected	Not detected	Not detected	Not detected	Not detected	Not detected	Not detected	Not detected	Not detected	Not detected	Not detected	Not detected	Not detected	Not detected	Not detected	Not detected	Not detected	Not detected	Not detected	Not detected	Not detected	Not detected	Not detected	Not detected	Heterozygous	Not detected	Not detected	Not detected	Not detected	Not detected	Not detected	Not detected	Not detected	Not detected
CDR1|CTRG_02526|NW_003020055.1|1045533|p.Ile88Val	Not detected	Not detected	Not detected	Not detected	Not detected	Not detected	Not detected	Not detected	Not detected	Not detected	Not detected	Not detected	Not detected	Not detected	Not detected	Not detected	Not detected	Not detected	Not detected	Not detected	Not detected	Not detected	Not detected	Not detected	Not detected	Not detected	Not detected	Not detected	Not detected	Not detected	Not detected	Not detected	Not detected	Not detected	Not detected	Not detected	Not detected	Not detected	Not detected	Not detected	Not detected	Not detected	Not detected	Not detected	Not detected	Not detected	Not detected	Not detected	Not detected
CDR1|CTRG_02526|NW_003020055.1|1045639|p.Ser123Tyr	Not detected	Not detected	Not detected	Not detected	Not detected	Not detected	Not detected	Not detected	Not detected	Not detected	Not detected	Not detected	Not detected	Not detected	Not detected	Not detected	Not detected	Not detected	Not detected	Not detected	Not detected	Not detected	Not detected	Not detected	Not detected	Not detected	Not detected	Not detected	Not detected	Not detected	Not detected	Not detected	Not detected	Not detected	Not detected	Not detected	Not detected	Not detected	Not detected	Not detected	Not detected	Not detected	Not detected	Not detected	Not detected	Not detected	Not detected	Not detected	Not detected
CDR1|CTRG_02526|NW_003020055.1|1045685|p.Lys138Asn	Not detected	Heterozygous	Not detected	Heterozygous	Not detected	Heterozygous	Heterozygous	Not detected	Heterozygous	Heterozygous	Homozygous	Homozygous	Heterozygous	Heterozygous	Homozygous	Heterozygous	Not detected	Homozygous	Not detected	Homozygous	Not detected	Heterozygous	Heterozygous	Heterozygous	Not detected	Not detected	Heterozygous	Not detected	Heterozygous	Heterozygous	Homozygous	Heterozygous	Heterozygous	Heterozygous	Homozygous	Homozygous	Homozygous	Heterozygous	Heterozygous	Homozygous	Not detected	Homozygous	Not detected	Homozygous	Homozygous	Homozygous	Homozygous	Homozygous	Heterozygous
CDR1|CTRG_02526|NW_003020055.1|1045711|p.Gly147Asp	Not detected	Not detected	Not detected	Not detected	Not detected	Not detected	Not detected	Not detected	Not detected	Not detected	Not detected	Not detected	Not detected	Not detected	Not detected	Not detected	Not detected	Not detected	Not detected	Not detected	Not detected	Not detected	Not detected	Not detected	Not detected	Not detected	Not detected	Not detected	Not detected	Not detected	Not detected	Not detected	Not detected	Not detected	Not detected	Not detected	Not detected	Not detected	Not detected	Not detected	Not detected	Not detected	Not detected	Not detected	Not detected	Not detected	Not detected	Not detected	Not detected
CDR1|CTRG_02526|NW_003020055.1|1045891|p.Thr207Ile	Not detected	Not detected	Not detected	Not detected	Not detected	Not detected	Not detected	Not detected	Not detected	Not detected	Not detected	Not detected	Not detected	Not detected	Not detected	Not detected	Not detected	Not detected	Not detected	Not detected	Not detected	Not detected	Not detected	Not detected	Not detected	Not detected	Not detected	Not detected	Not detected	Not detected	Not detected	Not detected	Not detected	Not detected	Not detected	Not detected	Not detected	Not detected	Not detected	Not detected	Not detected	Not detected	Not detected	Not detected	Not detected	Not detected	Not detected	Not detected	Not detected
CDR1|CTRG_02526|NW_003020055.1|1045896|p.Pro209Ser	Heterozygous	Homozygous	Homozygous	Homozygous	Homozygous	Homozygous	Homozygous	Heterozygous	Homozygous	Heterozygous	Homozygous	Homozygous	Heterozygous	Homozygous	Homozygous	Homozygous	Not detected	Homozygous	Heterozygous	Homozygous	Heterozygous	Homozygous	Homozygous	Homozygous	Heterozygous	Heterozygous	Heterozygous	Not detected	Homozygous	Homozygous	Homozygous	Heterozygous	Heterozygous	Heterozygous	Homozygous	Homozygous	Homozygous	Heterozygous	Homozygous	Homozygous	Homozygous	Homozygous	Heterozygous	Homozygous	Homozygous	Homozygous	Homozygous	Homozygous	Heterozygous
CDR1|CTRG_02526|NW_003020055.1|1045969|p.Thr233Ser	Heterozygous	Homozygous	Homozygous	Homozygous	Homozygous	Homozygous	Homozygous	Heterozygous	Homozygous	Heterozygous	Homozygous	Homozygous	Heterozygous	Homozygous	Homozygous	Homozygous	Not detected	Homozygous	Heterozygous	Homozygous	Heterozygous	Homozygous	Homozygous	Homozygous	Heterozygous	Heterozygous	Heterozygous	Not detected	Homozygous	Homozygous	Homozygous	Heterozygous	Heterozygous	Not detected	Homozygous	Homozygous	Homozygous	Heterozygous	Homozygous	Homozygous	Homozygous	Homozygous	Heterozygous	Homozygous	Homozygous	Homozygous	Homozygous	Homozygous	Heterozygous
CDR1|CTRG_02526|NW_003020055.1|1046092|p.Ser274Tyr	Not detected	Not detected	Not detected	Not detected	Not detected	Not detected	Not detected	Not detected	Not detected	Not detected	Not detected	Not detected	Not detected	Not detected	Not detected	Not detected	Not detected	Not detected	Not detected	Not detected	Not detected	Not detected	Not detected	Not detected	Not detected	Not detected	Not detected	Not detected	Not detected	Not detected	Not detected	Not detected	Not detected	Not detected	Heterozygous	Not detected	Not detected	Not detected	Not detected	Not detected	Not detected	Not detected	Not detected	Not detected	Heterozygous	Not detected	Not detected	Not detected	Not detected
CDR1|CTRG_02526|NW_003020055.1|1046267|p.Lys332Asn	Not detected	Not detected	Not detected	Not detected	Not detected	Not detected	Not detected	Not detected	Heterozygous	Not detected	Not detected	Not detected	Heterozygous	Not detected	Not detected	Not detected	Not detected	Homozygous	Not detected	Not detected	Not detected	Not detected	Not detected	Not detected	Not detected	Not detected	Not detected	Not detected	Not detected	Not detected	Not detected	Not detected	Not detected	Heterozygous	Not detected	Not detected	Homozygous	Not detected	Not detected	Not detected	Not detected	Homozygous	Not detected	Not detected	Not detected	Not detected	Not detected	Homozygous	Heterozygous
CDR1|CTRG_02526|NW_003020055.1|1046278|p.Ala336Asp	Not detected	Not detected	Not detected	Not detected	Not detected	Not detected	Not detected	Not detected	Not detected	Not detected	Not detected	Not detected	Not detected	Not detected	Not detected	Not detected	Not detected	Heterozygous	Not detected	Not detected	Not detected	Not detected	Not detected	Not detected	Not detected	Not detected	Not detected	Not detected	Not detected	Not detected	Not detected	Not detected	Not detected	Not detected	Not detected	Not detected	Heterozygous	Not detected	Not detected	Not detected	Not detected	Not detected	Not detected	Not detected	Not detected	Not detected	Not detected	Not detected	Not detected
CDR1|CTRG_02526|NW_003020055.1|1046334|p.Asp355Asn	Not detected	Not detected	Not detected	Not detected	Not detected	Not detected	Not detected	Not detected	Not detected	Heterozygous	Homozygous	Not detected	Not detected	Not detected	Not detected	Homozygous	Not detected	Homozygous	Not detected	Not detected	Not detected	Homozygous	Not detected	Heterozygous	Not detected	Not detected	Not detected	Not detected	Homozygous	Homozygous	Homozygous	Not detected	Homozygous	Not detected	Homozygous	Homozygous	Homozygous	Not detected	Homozygous	Homozygous	Not detected	Homozygous	Not detected	Heterozygous	Homozygous	Homozygous	Homozygous	Homozygous	Not detected
CDR1|CTRG_02526|NW_003020055.1|1046366|p.Glu365Asp	Not detected	Not detected	Not detected	Not detected	Not detected	Not detected	Not detected	Not detected	Not detected	Not detected	Not detected	Not detected	Not detected	Not detected	Not detected	Not detected	Not detected	Not detected	Not detected	Not detected	Not detected	Not detected	Not detected	Not detected	Not detected	Not detected	Not detected	Not detected	Not detected	Not detected	Not detected	Not detected	Not detected	Not detected	Not detected	Not detected	Not detected	Not detected	Not detected	Not detected	Not detected	Not detected	Not detected	Not detected	Not detected	Not detected	Not detected	Not detected	Not detected
CDR1|CTRG_02526|NW_003020055.1|1046371|p.Phe367Tyr	Not detected	Not detected	Not detected	Not detected	Not detected	Not detected	Not detected	Not detected	Not detected	Not detected	Not detected	Not detected	Not detected	Not detected	Not detected	Not detected	Not detected	Not detected	Not detected	Not detected	Not detected	Not detected	Not detected	Not detected	Not detected	Not detected	Not detected	Not detected	Not detected	Homozygous	Not detected	Not detected	Not detected	Heterozygous	Not detected	Not detected	Not detected	Not detected	Not detected	Not detected	Not detected	Not detected	Not detected	Not detected	Homozygous	Not detected	Not detected	Not detected	Not detected
CDR1|CTRG_02526|NW_003020055.1|1046400|p.Ala377Thr	Heterozygous	Homozygous	Homozygous	Homozygous	Heterozygous	Homozygous	Homozygous	Heterozygous	Homozygous	Not detected	Not detected	Not detected	Not detected	Homozygous	Not detected	Not detected	Not detected	Not detected	Heterozygous	Not detected	Heterozygous	Not detected	Homozygous	Homozygous	Heterozygous	Heterozygous	Not detected	Not detected	Not detected	Not detected	Not detected	Not detected	Not detected	Not detected	Not detected	Not detected	Not detected	Not detected	Not detected	Not detected	Heterozygous	Not detected	Heterozygous	Not detected	Not detected	Not detected	Not detected	Not detected	Not detected
CDR1|CTRG_02526|NW_003020055.1|1046443|p.Arg391Lys	Not detected	Not detected	Not detected	Not detected	Not detected	Not detected	Not detected	Not detected	Not detected	Not detected	Not detected	Not detected	Not detected	Not detected	Not detected	Not detected	Not detected	Not detected	Not detected	Not detected	Not detected	Not detected	Not detected	Not detected	Not detected	Not detected	Not detected	Not detected	Not detected	Not detected	Not detected	Not detected	Not detected	Not detected	Not detected	Not detected	Not detected	Heterozygous	Not detected	Not detected	Not detected	Not detected	Not detected	Not detected	Not detected	Not detected	Not detected	Not detected	Not detected
CDR1|CTRG_02526|NW_003020055.1|1046523|p.Pro418Ala	Not detected	Not detected	Not detected	Not detected	Not detected	Not detected	Not detected	Not detected	Not detected	Not detected	Not detected	Not detected	Not detected	Not detected	Not detected	Not detected	Not detected	Not detected	Not detected	Not detected	Not detected	Not detected	Not detected	Not detected	Not detected	Not detected	Not detected	Not detected	Not detected	Not detected	Not detected	Not detected	Not detected	Not detected	Not detected	Not detected	Not detected	Not detected	Not detected	Not detected	Not detected	Not detected	Not detected	Not detected	Not detected	Not detected	Not detected	Not detected	Heterozygous
CDR1|CTRG_02526|NW_003020055.1|1046563|p.Ser431Phe	Not detected	Not detected	Not detected	Not detected	Not detected	Not detected	Not detected	Not detected	Not detected	Not detected	Not detected	Not detected	Not detected	Not detected	Not detected	Not detected	Not detected	Not detected	Not detected	Not detected	Not detected	Not detected	Not detected	Not detected	Not detected	Not detected	Not detected	Not detected	Not detected	Not detected	Not detected	Not detected	Not detected	Not detected	Not detected	Not detected	Not detected	Not detected	Not detected	Not detected	Not detected	Not detected	Not detected	Not detected	Not detected	Not detected	Not detected	Not detected	Not detected
CDR1|CTRG_02526|NW_003020055.1|1046575|p.Thr435Ser	Not detected	Not detected	Not detected	Not detected	Not detected	Not detected	Not detected	Not detected	Not detected	Not detected	Not detected	Not detected	Not detected	Not detected	Not detected	Not detected	Not detected	Not detected	Not detected	Not detected	Not detected	Not detected	Not detected	Not detected	Not detected	Not detected	Not detected	Not detected	Not detected	Not detected	Not detected	Not detected	Not detected	Not detected	Not detected	Not detected	Not detected	Not detected	Not detected	Not detected	Not detected	Not detected	Not detected	Not detected	Not detected	Not detected	Not detected	Not detected	Not detected
CDR1|CTRG_02526|NW_003020055.1|1046598|p.Ser443Pro	Not detected	Not detected	Not detected	Not detected	Not detected	Not detected	Not detected	Not detected	Not detected	Not detected	Not detected	Not detected	Not detected	Not detected	Not detected	Not detected	Not detected	Not detected	Not detected	Not detected	Not detected	Not detected	Not detected	Not detected	Not detected	Not detected	Not detected	Not detected	Not detected	Not detected	Not detected	Not detected	Not detected	Not detected	Not detected	Not detected	Not detected	Not detected	Not detected	Not detected	Not detected	Not detected	Not detected	Not detected	Not detected	Not detected	Not detected	Not detected	Not detected
CDR1|CTRG_02526|NW_003020055.1|1046599|p.Ser443Leu	Not detected	Not detected	Not detected	Not detected	Not detected	Not detected	Not detected	Not detected	Not detected	Not detected	Not detected	Not detected	Not detected	Not detected	Not detected	Not detected	Not detected	Not detected	Not detected	Not detected	Not detected	Not detected	Not detected	Not detected	Not detected	Not detected	Not detected	Not detected	Not detected	Not detected	Not detected	Not detected	Not detected	Not detected	Not detected	Not detected	Not detected	Not detected	Not detected	Not detected	Not detected	Not detected	Not detected	Not detected	Not detected	Not detected	Not detected	Not detected	Not detected
CDR1|CTRG_02526|NW_003020055.1|1046637|p.Leu456Ile	Not detected	Not detected	Not detected	Not detected	Not detected	Not detected	Not detected	Not detected	Not detected	Not detected	Not detected	Not detected	Not detected	Not detected	Not detected	Not detected	Not detected	Not detected	Not detected	Not detected	Not detected	Not detected	Not detected	Not detected	Not detected	Not detected	Not detected	Not detected	Not detected	Not detected	Not detected	Not detected	Not detected	Not detected	Not detected	Not detected	Not detected	Not detected	Not detected	Not detected	Not detected	Not detected	Not detected	Not detected	Not detected	Not detected	Not detected	Not detected	Not detected
CDR1|CTRG_02526|NW_003020055.1|1046648|p.Asp459Glu	Not detected	Not detected	Not detected	Not detected	Not detected	Not detected	Not detected	Not detected	Not detected	Not detected	Not detected	Not detected	Not detected	Not detected	Not detected	Not detected	Not detected	Not detected	Not detected	Not detected	Not detected	Not detected	Not detected	Not detected	Not detected	Not detected	Not detected	Not detected	Not detected	Not detected	Not detected	Not detected	Not detected	Not detected	Not detected	Not detected	Not detected	Not detected	Not detected	Not detected	Not detected	Not detected	Not detected	Not detected	Not detected	Not detected	Not detected	Not detected	Not detected
CDR1|CTRG_02526|NW_003020055.1|1046695|p.Tyr475Cys	Not detected	Not detected	Not detected	Not detected	Not detected	Not detected	Not detected	Not detected	Not detected	Not detected	Not detected	Not detected	Not detected	Not detected	Not detected	Not detected	Not detected	Not detected	Not detected	Not detected	Not detected	Not detected	Not detected	Not detected	Not detected	Not detected	Not detected	Not detected	Not detected	Not detected	Not detected	Not detected	Not detected	Not detected	Not detected	Not detected	Not detected	Not detected	Not detected	Not detected	Not detected	Not detected	Not detected	Not detected	Not detected	Not detected	Not detected	Not detected	Not detected
CDR1|CTRG_02526|NW_003020055.1|1046732|p.Ile487Met	Not detected	Not detected	Not detected	Not detected	Not detected	Not detected	Not detected	Not detected	Not detected	Not detected	Not detected	Not detected	Not detected	Not detected	Not detected	Not detected	Not detected	Not detected	Not detected	Not detected	Not detected	Not detected	Not detected	Not detected	Not detected	Not detected	Not detected	Not detected	Not detected	Not detected	Not detected	Not detected	Not detected	Not detected	Not detected	Not detected	Not detected	Not detected	Not detected	Not detected	Not detected	Not detected	Not detected	Not detected	Not detected	Not detected	Not detected	Not detected	Not detected
CDR1|CTRG_02526|NW_003020055.1|1046777|p.Leu502Phe	Not detected	Not detected	Not detected	Not detected	Not detected	Not detected	Not detected	Not detected	Not detected	Not detected	Not detected	Not detected	Not detected	Not detected	Not detected	Not detected	Not detected	Not detected	Not detected	Not detected	Not detected	Not detected	Not detected	Not detected	Not detected	Not detected	Not detected	Not detected	Not detected	Not detected	Not detected	Not detected	Not detected	Not detected	Not detected	Not detected	Not detected	Not detected	Not detected	Not detected	Not detected	Not detected	Not detected	Not detected	Not detected	Not detected	Not detected	Not detected	Not detected
CDR1|CTRG_02526|NW_003020055.1|1046913|p.Leu548Ile	Not detected	Not detected	Not detected	Not detected	Not detected	Not detected	Not detected	Not detected	Not detected	Not detected	Not detected	Not detected	Not detected	Not detected	Not detected	Not detected	Not detected	Not detected	Not detected	Not detected	Not detected	Not detected	Not detected	Not detected	Not detected	Not detected	Heterozygous	Not detected	Not detected	Not detected	Not detected	Heterozygous	Not detected	Not detected	Not detected	Not detected	Not detected	Not detected	Not detected	Not detected	Not detected	Not detected	Not detected	Not detected	Not detected	Not detected	Not detected	Not detected	Not detected
CDR1|CTRG_02526|NW_003020055.1|1047138|p.Phe623Leu	Heterozygous	Heterozygous	Heterozygous	Heterozygous	Heterozygous	Heterozygous	Heterozygous	Heterozygous	Heterozygous	Not detected	Not detected	Not detected	Not detected	Heterozygous	Not detected	Not detected	Not detected	Not detected	Heterozygous	Not detected	Heterozygous	Not detected	Heterozygous	Heterozygous	Heterozygous	Heterozygous	Not detected	Not detected	Not detected	Not detected	Not detected	Not detected	Not detected	Not detected	Not detected	Not detected	Not detected	Not detected	Not detected	Not detected	Heterozygous	Not detected	Heterozygous	Not detected	Not detected	Not detected	Not detected	Not detected	Not detected
CDR1|CTRG_02526|NW_003020055.1|1047171|p.Ala634Ser	Not detected	Not detected	Not detected	Not detected	Not detected	Not detected	Not detected	Not detected	Not detected	Not detected	Not detected	Not detected	Not detected	Not detected	Not detected	Not detected	Not detected	Not detected	Not detected	Not detected	Not detected	Not detected	Not detected	Not detected	Not detected	Not detected	Not detected	Not detected	Not detected	Not detected	Not detected	Not detected	Not detected	Not detected	Not detected	Not detected	Not detected	Not detected	Not detected	Not detected	Not detected	Not detected	Not detected	Not detected	Not detected	Not detected	Not detected	Not detected	Not detected
CDR1|CTRG_02526|NW_003020055.1|1047195|p.Ala642Ser	Not detected	Not detected	Not detected	Not detected	Heterozygous	Not detected	Not detected	Not detected	Not detected	Not detected	Not detected	Not detected	Not detected	Not detected	Not detected	Not detected	Not detected	Not detected	Not detected	Not detected	Not detected	Not detected	Not detected	Not detected	Not detected	Not detected	Not detected	Not detected	Not detected	Not detected	Not detected	Not detected	Not detected	Not detected	Not detected	Not detected	Not detected	Not detected	Not detected	Not detected	Heterozygous	Not detected	Not detected	Not detected	Not detected	Not detected	Not detected	Not detected	Not detected
CDR1|CTRG_02526|NW_003020055.1|1047348|p.Asn693Asp	Not detected	Not detected	Not detected	Not detected	Not detected	Not detected	Not detected	Not detected	Not detected	Not detected	Not detected	Not detected	Not detected	Not detected	Not detected	Not detected	Not detected	Not detected	Not detected	Not detected	Not detected	Not detected	Not detected	Not detected	Not detected	Not detected	Not detected	Not detected	Not detected	Not detected	Not detected	Not detected	Not detected	Not detected	Not detected	Not detected	Not detected	Not detected	Not detected	Not detected	Not detected	Not detected	Not detected	Not detected	Not detected	Not detected	Not detected	Not detected	Not detected
CDR1|CTRG_02526|NW_003020055.1|1047361|p.Glu697Gly	Not detected	Not detected	Not detected	Not detected	Heterozygous	Not detected	Not detected	Not detected	Not detected	Not detected	Not detected	Not detected	Not detected	Not detected	Not detected	Not detected	Not detected	Not detected	Not detected	Not detected	Not detected	Not detected	Not detected	Not detected	Not detected	Not detected	Not detected	Not detected	Not detected	Not detected	Not detected	Not detected	Not detected	Not detected	Not detected	Not detected	Not detected	Not detected	Not detected	Not detected	Heterozygous	Not detected	Not detected	Not detected	Not detected	Not detected	Not detected	Not detected	Not detected
CDR1|CTRG_02526|NW_003020055.1|1047387|p.Pro706Thr	Not detected	Not detected	Not detected	Not detected	Not detected	Not detected	Not detected	Not detected	Not detected	Not detected	Not detected	Not detected	Not detected	Not detected	Not detected	Not detected	Not detected	Not detected	Not detected	Not detected	Not detected	Not detected	Not detected	Not detected	Not detected	Not detected	Not detected	Not detected	Not detected	Not detected	Heterozygous	Not detected	Not detected	Not detected	Not detected	Not detected	Not detected	Not detected	Not detected	Not detected	Not detected	Not detected	Not detected	Not detected	Not detected	Not detected	Not detected	Not detected	Not detected
CDR1|CTRG_02526|NW_003020055.1|1047441|p.Ile724Val	Not detected	Not detected	Not detected	Not detected	Not detected	Not detected	Not detected	Not detected	Not detected	Not detected	Not detected	Not detected	Not detected	Not detected	Not detected	Not detected	Not detected	Not detected	Not detected	Not detected	Not detected	Not detected	Not detected	Not detected	Not detected	Not detected	Not detected	Not detected	Not detected	Not detected	Not detected	Not detected	Not detected	Not detected	Not detected	Not detected	Not detected	Not detected	Not detected	Not detected	Not detected	Not detected	Not detected	Not detected	Not detected	Not detected	Not detected	Not detected	Not detected
CDR1|CTRG_02526|NW_003020055.1|1047543|p.Ala758Ser	Not detected	Not detected	Not detected	Not detected	Not detected	Not detected	Not detected	Not detected	Not detected	Not detected	Homozygous	Heterozygous	Not detected	Not detected	Heterozygous	Homozygous	Not detected	Not detected	Not detected	Heterozygous	Not detected	Homozygous	Not detected	Not detected	Not detected	Not detected	Not detected	Not detected	Homozygous	Homozygous	Homozygous	Not detected	Not detected	Not detected	Not detected	Homozygous	Not detected	Not detected	Homozygous	Homozygous	Not detected	Not detected	Not detected	Heterozygous	Not detected	Not detected	Not detected	Not detected	Not detected
CDR1|CTRG_02526|NW_003020055.1|1047664|p.Ser798Thr	Not detected	Not detected	Not detected	Not detected	Not detected	Not detected	Not detected	Not detected	Not detected	Not detected	Not detected	Not detected	Not detected	Not detected	Not detected	Not detected	Not detected	Not detected	Not detected	Not detected	Not detected	Not detected	Not detected	Not detected	Not detected	Not detected	Not detected	Not detected	Not detected	Not detected	Not detected	Not detected	Not detected	Not detected	Not detected	Not detected	Not detected	Not detected	Not detected	Not detected	Not detected	Not detected	Not detected	Not detected	Not detected	Not detected	Not detected	Not detected	Not detected
CDR1|CTRG_02526|NW_003020055.1|1047694|p.Val808Glu	Not detected	Not detected	Not detected	Not detected	Not detected	Not detected	Not detected	Not detected	Not detected	Not detected	Not detected	Not detected	Not detected	Not detected	Not detected	Not detected	Not detected	Not detected	Not detected	Not detected	Not detected	Not detected	Not detected	Not detected	Not detected	Not detected	Not detected	Not detected	Not detected	Not detected	Not detected	Not detected	Not detected	Not detected	Not detected	Not detected	Not detected	Not detected	Not detected	Not detected	Not detected	Not detected	Not detected	Not detected	Not detected	Not detected	Not detected	Not detected	Not detected
CDR1|CTRG_02526|NW_003020055.1|1047727|p.Ser819Phe	Not detected	Not detected	Not detected	Not detected	Not detected	Not detected	Not detected	Not detected	Not detected	Not detected	Not detected	Not detected	Not detected	Not detected	Not detected	Not detected	Not detected	Not detected	Not detected	Not detected	Not detected	Not detected	Not detected	Not detected	Not detected	Not detected	Not detected	Not detected	Not detected	Not detected	Not detected	Not detected	Not detected	Not detected	Not detected	Not detected	Not detected	Not detected	Not detected	Not detected	Not detected	Not detected	Not detected	Not detected	Not detected	Heterozygous	Not detected	Not detected	Not detected
CDR1|CTRG_02526|NW_003020055.1|1047745|p.Asp825Gly	Not detected	Not detected	Not detected	Not detected	Not detected	Not detected	Not detected	Not detected	Not detected	Not detected	Not detected	Not detected	Not detected	Not detected	Not detected	Not detected	Not detected	Not detected	Not detected	Not detected	Not detected	Not detected	Not detected	Not detected	Not detected	Not detected	Not detected	Not detected	Not detected	Not detected	Not detected	Not detected	Not detected	Not detected	Not detected	Not detected	Not detected	Not detected	Not detected	Not detected	Not detected	Not detected	Not detected	Not detected	Not detected	Not detected	Not detected	Not detected	Not detected
CDR1|CTRG_02526|NW_003020055.1|1047753|p.Gly828Ser	Not detected	Not detected	Not detected	Not detected	Not detected	Not detected	Not detected	Not detected	Not detected	Not detected	Not detected	Not detected	Not detected	Not detected	Not detected	Not detected	Not detected	Not detected	Not detected	Not detected	Not detected	Not detected	Not detected	Not detected	Not detected	Not detected	Not detected	Not detected	Not detected	Not detected	Not detected	Not detected	Not detected	Not detected	Not detected	Not detected	Not detected	Not detected	Not detected	Not detected	Not detected	Not detected	Not detected	Not detected	Not detected	Not detected	Not detected	Not detected	Not detected
CDR1|CTRG_02526|NW_003020055.1|1047810|p.Asn847Asp	Not detected	Not detected	Not detected	Not detected	Not detected	Not detected	Not detected	Not detected	Not detected	Not detected	Not detected	Not detected	Not detected	Not detected	Not detected	Not detected	Not detected	Not detected	Not detected	Not detected	Not detected	Not detected	Not detected	Not detected	Not detected	Not detected	Not detected	Not detected	Not detected	Not detected	Not detected	Not detected	Not detected	Not detected	Not detected	Not detected	Not detected	Not detected	Not detected	Not detected	Not detected	Not detected	Not detected	Not detected	Not detected	Not detected	Not detected	Not detected	Not detected
CDR1|CTRG_02526|NW_003020055.1|1047885|p.Gly872Ser	Not detected	Not detected	Not detected	Not detected	Not detected	Not detected	Not detected	Not detected	Not detected	Not detected	Not detected	Not detected	Not detected	Not detected	Not detected	Not detected	Not detected	Not detected	Not detected	Not detected	Not detected	Not detected	Not detected	Not detected	Not detected	Not detected	Not detected	Not detected	Not detected	Not detected	Not detected	Not detected	Not detected	Not detected	Not detected	Not detected	Not detected	Not detected	Not detected	Not detected	Not detected	Not detected	Not detected	Not detected	Not detected	Not detected	Not detected	Not detected	Not detected
CDR1|CTRG_02526|NW_003020055.1|1047976|p.Thr902Ile	Not detected	Not detected	Not detected	Not detected	Not detected	Not detected	Not detected	Not detected	Not detected	Not detected	Not detected	Not detected	Heterozygous	Not detected	Not detected	Not detected	Not detected	Not detected	Not detected	Not detected	Not detected	Not detected	Not detected	Not detected	Not detected	Not detected	Not detected	Not detected	Not detected	Not detected	Not detected	Not detected	Not detected	Not detected	Not detected	Not detected	Not detected	Not detected	Not detected	Not detected	Not detected	Not detected	Not detected	Not detected	Not detected	Not detected	Not detected	Not detected	Not detected
CDR1|CTRG_02526|NW_003020055.1|1048137|p.Glu956Lys	Not detected	Not detected	Not detected	Not detected	Not detected	Not detected	Not detected	Not detected	Not detected	Not detected	Not detected	Not detected	Not detected	Not detected	Not detected	Not detected	Not detected	Not detected	Not detected	Not detected	Not detected	Not detected	Not detected	Not detected	Not detected	Not detected	Not detected	Not detected	Not detected	Not detected	Not detected	Not detected	Not detected	Not detected	Not detected	Not detected	Not detected	Not detected	Not detected	Not detected	Not detected	Not detected	Not detected	Not detected	Not detected	Not detected	Not detected	Not detected	Not detected
CDR1|CTRG_02526|NW_003020055.1|1048140|p.Lys957Glu	Not detected	Not detected	Not detected	Not detected	Not detected	Not detected	Not detected	Not detected	Not detected	Not detected	Not detected	Not detected	Not detected	Not detected	Not detected	Not detected	Not detected	Not detected	Not detected	Not detected	Not detected	Not detected	Not detected	Not detected	Not detected	Not detected	Not detected	Not detected	Not detected	Not detected	Not detected	Not detected	Heterozygous	Not detected	Not detected	Not detected	Not detected	Not detected	Not detected	Not detected	Not detected	Not detected	Not detected	Not detected	Heterozygous	Not detected	Not detected	Not detected	Not detected
CDR1|CTRG_02526|NW_003020055.1|1048168|p.Asp966Gly	Not detected	Not detected	Not detected	Not detected	Not detected	Not detected	Not detected	Not detected	Heterozygous	Not detected	Not detected	Not detected	Heterozygous	Not detected	Not detected	Not detected	Not detected	Homozygous	Heterozygous	Not detected	Heterozygous	Not detected	Not detected	Not detected	Not detected	Not detected	Not detected	Not detected	Not detected	Not detected	Not detected	Not detected	Not detected	Homozygous	Not detected	Not detected	Homozygous	Heterozygous	Not detected	Not detected	Not detected	Homozygous	Heterozygous	Not detected	Not detected	Not detected	Not detected	Homozygous	Heterozygous
CDR1|CTRG_02526|NW_003020055.1|1048277|p.Lys1002Asn	Not detected	Not detected	Not detected	Not detected	Heterozygous	Not detected	Not detected	Not detected	Not detected	Not detected	Not detected	Not detected	Not detected	Not detected	Not detected	Not detected	Not detected	Not detected	Not detected	Not detected	Not detected	Not detected	Not detected	Not detected	Not detected	Not detected	Not detected	Not detected	Not detected	Not detected	Not detected	Not detected	Not detected	Not detected	Not detected	Not detected	Not detected	Not detected	Not detected	Not detected	Heterozygous	Not detected	Not detected	Not detected	Not detected	Not detected	Not detected	Not detected	Not detected
CDR1|CTRG_02526|NW_003020055.1|1048410|p.Ala1047Thr	Not detected	Not detected	Not detected	Not detected	Not detected	Not detected	Not detected	Not detected	Not detected	Not detected	Not detected	Not detected	Not detected	Not detected	Not detected	Not detected	Not detected	Not detected	Not detected	Not detected	Not detected	Not detected	Not detected	Not detected	Not detected	Not detected	Not detected	Not detected	Not detected	Not detected	Not detected	Not detected	Not detected	Not detected	Not detected	Not detected	Not detected	Heterozygous	Not detected	Not detected	Not detected	Not detected	Not detected	Not detected	Not detected	Not detected	Not detected	Not detected	Not detected
CDR1|CTRG_02526|NW_003020055.1|1048481|p.Asp1070Glu	Not detected	Not detected	Not detected	Not detected	Not detected	Not detected	Not detected	Not detected	Not detected	Not detected	Not detected	Not detected	Not detected	Not detected	Not detected	Not detected	Not detected	Not detected	Not detected	Not detected	Not detected	Not detected	Not detected	Not detected	Not detected	Not detected	Not detected	Not detected	Not detected	Not detected	Not detected	Not detected	Not detected	Not detected	Not detected	Not detected	Not detected	Not detected	Not detected	Not detected	Not detected	Not detected	Not detected	Not detected	Not detected	Not detected	Not detected	Not detected	Not detected
CDR1|CTRG_02526|NW_003020055.1|1048489|p.Lys1073Arg	Not detected	Not detected	Not detected	Not detected	Not detected	Not detected	Not detected	Not detected	Not detected	Not detected	Not detected	Not detected	Not detected	Not detected	Not detected	Not detected	Not detected	Not detected	Not detected	Not detected	Not detected	Not detected	Not detected	Not detected	Not detected	Not detected	Not detected	Not detected	Not detected	Not detected	Not detected	Not detected	Not detected	Not detected	Not detected	Not detected	Not detected	Not detected	Not detected	Not detected	Not detected	Not detected	Not detected	Not detected	Not detected	Not detected	Not detected	Not detected	Not detected
CDR1|CTRG_02526|NW_003020055.1|1048651|p.Arg1127Lys	Not detected	Not detected	Not detected	Not detected	Not detected	Not detected	Not detected	Not detected	Not detected	Not detected	Not detected	Not detected	Not detected	Not detected	Not detected	Not detected	Not detected	Not detected	Not detected	Not detected	Not detected	Not detected	Not detected	Not detected	Not detected	Not detected	Not detected	Not detected	Not detected	Not detected	Not detected	Not detected	Not detected	Not detected	Not detected	Not detected	Not detected	Not detected	Not detected	Not detected	Not detected	Not detected	Not detected	Not detected	Not detected	Not detected	Not detected	Not detected	Not detected
CDR1|CTRG_02526|NW_003020055.1|1048696|p.Lys1142Arg	Homozygous	Homozygous	Homozygous	Homozygous	Homozygous	Homozygous	Homozygous	Homozygous	Homozygous	Homozygous	Homozygous	Homozygous	Homozygous	Homozygous	Homozygous	Homozygous	Homozygous	Homozygous	Homozygous	Homozygous	Homozygous	Homozygous	Homozygous	Homozygous	Homozygous	Homozygous	Homozygous	Homozygous	Homozygous	Homozygous	Homozygous	Homozygous	Homozygous	Homozygous	Homozygous	Homozygous	Homozygous	Homozygous	Homozygous	Homozygous	Homozygous	Homozygous	Homozygous	Homozygous	Homozygous	Homozygous	Homozygous	Homozygous	Homozygous
CDR1|CTRG_02526|NW_003020055.1|1048705|p.Arg1145Lys	Not detected	Not detected	Not detected	Not detected	Not detected	Not detected	Not detected	Not detected	Not detected	Not detected	Not detected	Not detected	Not detected	Not detected	Not detected	Not detected	Not detected	Not detected	Not detected	Not detected	Not detected	Not detected	Not detected	Not detected	Not detected	Not detected	Not detected	Not detected	Not detected	Not detected	Not detected	Not detected	Not detected	Not detected	Not detected	Not detected	Not detected	Not detected	Not detected	Not detected	Not detected	Not detected	Not detected	Not detected	Not detected	Not detected	Not detected	Not detected	Not detected
CDR1|CTRG_02526|NW_003020055.1|1048816|p.Tyr1182Phe	Not detected	Not detected	Not detected	Not detected	Not detected	Not detected	Not detected	Not detected	Not detected	Not detected	Not detected	Not detected	Not detected	Not detected	Not detected	Not detected	Not detected	Not detected	Not detected	Not detected	Not detected	Not detected	Not detected	Not detected	Not detected	Not detected	Not detected	Not detected	Not detected	Not detected	Not detected	Not detected	Not detected	Not detected	Not detected	Not detected	Not detected	Not detected	Not detected	Not detected	Not detected	Not detected	Not detected	Not detected	Not detected	Not detected	Not detected	Not detected	Not detected
CDR1|CTRG_02526|NW_003020055.1|1048925|p.Met1218Ile	Not detected	Not detected	Not detected	Not detected	Not detected	Not detected	Not detected	Not detected	Not detected	Not detected	Not detected	Not detected	Not detected	Not detected	Not detected	Not detected	Not detected	Not detected	Not detected	Not detected	Not detected	Not detected	Not detected	Not detected	Not detected	Not detected	Not detected	Not detected	Not detected	Not detected	Not detected	Not detected	Not detected	Not detected	Not detected	Not detected	Not detected	Not detected	Not detected	Not detected	Not detected	Not detected	Not detected	Not detected	Not detected	Not detected	Not detected	Not detected	Not detected
CDR1|CTRG_02526|NW_003020055.1|1049121|p.Gly1284Arg	Not detected	Not detected	Not detected	Not detected	Not detected	Not detected	Not detected	Not detected	Not detected	Not detected	Not detected	Not detected	Not detected	Not detected	Not detected	Not detected	Not detected	Not detected	Not detected	Not detected	Not detected	Not detected	Not detected	Not detected	Not detected	Not detected	Not detected	Not detected	Not detected	Not detected	Not detected	Not detected	Not detected	Not detected	Not detected	Not detected	Not detected	Not detected	Not detected	Not detected	Not detected	Not detected	Not detected	Not detected	Not detected	Not detected	Not detected	Not detected	Not detected
CDR1|CTRG_02526|NW_003020055.1|1049139|p.Glu1290Gln	Not detected	Not detected	Not detected	Not detected	Not detected	Not detected	Not detected	Not detected	Not detected	Not detected	Not detected	Not detected	Not detected	Not detected	Not detected	Not detected	Not detected	Not detected	Not detected	Not detected	Not detected	Not detected	Not detected	Not detected	Not detected	Not detected	Not detected	Not detected	Not detected	Not detected	Not detected	Not detected	Not detected	Not detected	Not detected	Not detected	Not detected	Not detected	Not detected	Not detected	Not detected	Not detected	Not detected	Not detected	Not detected	Not detected	Not detected	Not detected	Not detected
CDR1|CTRG_02526|NW_003020055.1|1049158|p.Thr1296Ser	Not detected	Not detected	Not detected	Not detected	Not detected	Not detected	Not detected	Not detected	Not detected	Not detected	Not detected	Not detected	Not detected	Not detected	Not detected	Not detected	Not detected	Not detected	Not detected	Not detected	Not detected	Not detected	Not detected	Not detected	Not detected	Not detected	Not detected	Not detected	Not detected	Not detected	Not detected	Not detected	Not detected	Not detected	Not detected	Not detected	Not detected	Not detected	Not detected	Not detected	Not detected	Not detected	Not detected	Not detected	Not detected	Not detected	Not detected	Not detected	Not detected
CDR1|CTRG_02526|NW_003020055.1|1049234|p.Met1321Ile	Not detected	Not detected	Not detected	Not detected	Heterozygous	Not detected	Not detected	Not detected	Not detected	Not detected	Not detected	Not detected	Not detected	Not detected	Not detected	Not detected	Not detected	Not detected	Not detected	Not detected	Not detected	Not detected	Not detected	Not detected	Not detected	Not detected	Not detected	Not detected	Not detected	Not detected	Not detected	Not detected	Not detected	Not detected	Not detected	Not detected	Not detected	Not detected	Not detected	Not detected	Heterozygous	Not detected	Not detected	Not detected	Not detected	Not detected	Not detected	Not detected	Not detected
CDR1|CTRG_02526|NW_003020055.1|1049248|p.Asp1326Val	Not detected	Not detected	Not detected	Not detected	Not detected	Not detected	Not detected	Not detected	Not detected	Not detected	Not detected	Not detected	Not detected	Not detected	Not detected	Not detected	Not detected	Not detected	Not detected	Not detected	Not detected	Not detected	Not detected	Not detected	Not detected	Not detected	Not detected	Not detected	Not detected	Not detected	Not detected	Not detected	Not detected	Not detected	Not detected	Not detected	Not detected	Not detected	Not detected	Not detected	Not detected	Not detected	Not detected	Not detected	Not detected	Not detected	Not detected	Not detected	Not detected
CDR1|CTRG_02526|NW_003020055.1|1049455|p.Gln1395Arg	Not detected	Not detected	Not detected	Not detected	Not detected	Not detected	Not detected	Not detected	Not detected	Not detected	Not detected	Not detected	Not detected	Not detected	Not detected	Not detected	Not detected	Not detected	Not detected	Not detected	Not detected	Not detected	Not detected	Not detected	Not detected	Not detected	Not detected	Not detected	Not detected	Not detected	Not detected	Not detected	Not detected	Not detected	Not detected	Not detected	Not detected	Not detected	Not detected	Not detected	Not detected	Not detected	Not detected	Not detected	Not detected	Not detected	Not detected	Not detected	Not detected
CDR1|CTRG_02526|NW_003020055.1|1049463|p.Lys1398Glu	Not detected	Not detected	Not detected	Not detected	Not detected	Not detected	Not detected	Not detected	Not detected	Not detected	Not detected	Not detected	Not detected	Not detected	Not detected	Not detected	Not detected	Not detected	Not detected	Not detected	Not detected	Not detected	Not detected	Not detected	Not detected	Not detected	Not detected	Not detected	Not detected	Not detected	Not detected	Not detected	Not detected	Not detected	Not detected	Not detected	Not detected	Not detected	Not detected	Not detected	Not detected	Not detected	Not detected	Not detected	Not detected	Not detected	Not detected	Not detected	Not detected
CDR1|CTRG_02526|NW_003020055.1|1049505|p.Val1412Met	Not detected	Not detected	Not detected	Not detected	Not detected	Not detected	Not detected	Heterozygous	Not detected	Homozygous	Homozygous	Heterozygous	Heterozygous	Not detected	Heterozygous	Homozygous	Homozygous	Not detected	Not detected	Heterozygous	Not detected	Homozygous	Heterozygous	Not detected	Heterozygous	Not detected	Heterozygous	Homozygous	Homozygous	Homozygous	Homozygous	Heterozygous	Homozygous	Not detected	Heterozygous	Homozygous	Not detected	Not detected	Homozygous	Homozygous	Not detected	Not detected	Not detected	Heterozygous	Not detected	Heterozygous	Not detected	Not detected	Heterozygous
CDR1|CTRG_02526|NW_003020055.1|1049533|p.Asn1421Ser	Not detected	Not detected	Not detected	Not detected	Not detected	Not detected	Not detected	Not detected	Not detected	Not detected	Not detected	Not detected	Not detected	Not detected	Not detected	Not detected	Not detected	Not detected	Not detected	Not detected	Not detected	Not detected	Not detected	Not detected	Not detected	Not detected	Not detected	Not detected	Not detected	Not detected	Not detected	Not detected	Not detected	Not detected	Not detected	Not detected	Not detected	Not detected	Not detected	Not detected	Not detected	Not detected	Not detected	Not detected	Not detected	Not detected	Not detected	Not detected	Not detected
CDR1|CTRG_02526|NW_003020055.1|1049559|p.Val1430Leu	Not detected	Not detected	Not detected	Not detected	Not detected	Not detected	Not detected	Not detected	Not detected	Not detected	Not detected	Not detected	Not detected	Not detected	Not detected	Not detected	Not detected	Not detected	Not detected	Not detected	Not detected	Not detected	Not detected	Not detected	Not detected	Not detected	Not detected	Not detected	Not detected	Not detected	Not detected	Not detected	Not detected	Not detected	Not detected	Not detected	Not detected	Not detected	Not detected	Not detected	Not detected	Not detected	Not detected	Not detected	Not detected	Not detected	Not detected	Not detected	Not detected
CDR1|CTRG_02526|NW_003020055.1|1049562|p.Asp1431Asn	Not detected	Not detected	Not detected	Not detected	Not detected	Not detected	Not detected	Not detected	Not detected	Not detected	Not detected	Not detected	Not detected	Not detected	Not detected	Not detected	Not detected	Not detected	Not detected	Not detected	Not detected	Not detected	Not detected	Not detected	Not detected	Not detected	Not detected	Not detected	Not detected	Not detected	Not detected	Not detected	Not detected	Not detected	Not detected	Not detected	Not detected	Not detected	Not detected	Not detected	Not detected	Not detected	Not detected	Not detected	Not detected	Not detected	Not detected	Not detected	Not detected
CDR1|CTRG_02526|NW_003020055.1|1049566|p.Asn1432Ser	Not detected	Not detected	Not detected	Not detected	Not detected	Not detected	Not detected	Not detected	Not detected	Not detected	Not detected	Not detected	Not detected	Not detected	Not detected	Not detected	Not detected	Not detected	Not detected	Not detected	Not detected	Not detected	Not detected	Not detected	Not detected	Not detected	Not detected	Not detected	Not detected	Not detected	Not detected	Not detected	Not detected	Not detected	Not detected	Not detected	Not detected	Not detected	Not detected	Not detected	Not detected	Not detected	Not detected	Not detected	Not detected	Not detected	Not detected	Not detected	Not detected
CDR1|CTRG_02526|NW_003020055.1|1049619|p.Asn1450Asp	Not detected	Not detected	Not detected	Not detected	Heterozygous	Not detected	Not detected	Not detected	Not detected	Not detected	Not detected	Not detected	Not detected	Not detected	Not detected	Not detected	Not detected	Not detected	Not detected	Not detected	Not detected	Not detected	Not detected	Not detected	Not detected	Not detected	Not detected	Not detected	Not detected	Not detected	Not detected	Not detected	Not detected	Not detected	Not detected	Not detected	Not detected	Not detected	Not detected	Not detected	Heterozygous	Not detected	Not detected	Not detected	Not detected	Not detected	Not detected	Not detected	Not detected
CDR1|CTRG_02626|NW_003020055.1|1242369|p.Ala1485Val	Not detected	Not detected	Not detected	Not detected	Not detected	Not detected	Not detected	Not detected	Not detected	Not detected	Not detected	Heterozygous	Not detected	Not detected	Heterozygous	Not detected	Not detected	Not detected	Not detected	Heterozygous	Not detected	Not detected	Not detected	Not detected	Not detected	Not detected	Not detected	Not detected	Not detected	Not detected	Not detected	Not detected	Not detected	Not detected	Not detected	Not detected	Not detected	Not detected	Not detected	Not detected	Not detected	Not detected	Not detected	Heterozygous	Not detected	Not detected	Not detected	Not detected	Not detected
CDR1|CTRG_02626|NW_003020055.1|1242471|p.Thr1451Ser	Not detected	Not detected	Not detected	Not detected	Not detected	Not detected	Not detected	Not detected	Not detected	Not detected	Not detected	Not detected	Not detected	Not detected	Not detected	Not detected	Not detected	Not detected	Not detected	Not detected	Not detected	Not detected	Not detected	Not detected	Not detected	Not detected	Not detected	Not detected	Not detected	Not detected	Not detected	Not detected	Heterozygous	Heterozygous	Not detected	Not detected	Not detected	Not detected	Not detected	Not detected	Heterozygous	Not detected	Not detected	Not detected	Not detected	Heterozygous	Not detected	Not detected	Not detected
CDR1|CTRG_02626|NW_003020055.1|1242481|p.Ser1448Thr	Heterozygous	Heterozygous	Heterozygous	Heterozygous	Heterozygous	Heterozygous	Heterozygous	Heterozygous	Heterozygous	Not detected	Not detected	Not detected	Not detected	Heterozygous	Not detected	Not detected	Not detected	Not detected	Not detected	Not detected	Not detected	Not detected	Not detected	Heterozygous	Heterozygous	Not detected	Heterozygous	Not detected	Not detected	Not detected	Not detected	Heterozygous	Not detected	Not detected	Not detected	Not detected	Not detected	Not detected	Not detected	Not detected	Not detected	Not detected	Not detected	Not detected	Not detected	Not detected	Not detected	Not detected	Not detected
CDR1|CTRG_02626|NW_003020055.1|1242916|p.Glu1303Gln	Not detected	Not detected	Not detected	Not detected	Not detected	Not detected	Not detected	Not detected	Not detected	Not detected	Not detected	Not detected	Not detected	Not detected	Not detected	Not detected	Not detected	Not detected	Not detected	Not detected	Not detected	Not detected	Not detected	Not detected	Not detected	Not detected	Not detected	Not detected	Not detected	Not detected	Not detected	Not detected	Not detected	Not detected	Not detected	Not detected	Not detected	Not detected	Not detected	Not detected	Not detected	Not detected	Not detected	Not detected	Not detected	Not detected	Not detected	Not detected	Not detected
CDR1|CTRG_02626|NW_003020055.1|1243021|p.Ala1268Thr	Heterozygous	Heterozygous	Heterozygous	Heterozygous	Heterozygous	Heterozygous	Heterozygous	Not detected	Heterozygous	Not detected	Not detected	Not detected	Not detected	Heterozygous	Not detected	Not detected	Not detected	Not detected	Not detected	Not detected	Not detected	Not detected	Not detected	Heterozygous	Heterozygous	Not detected	Heterozygous	Not detected	Not detected	Not detected	Not detected	Heterozygous	Not detected	Not detected	Not detected	Not detected	Not detected	Not detected	Not detected	Not detected	Not detected	Not detected	Not detected	Not detected	Not detected	Not detected	Not detected	Not detected	Not detected
CDR1|CTRG_02626|NW_003020055.1|1243045|p.Pro1260Ser	Not detected	Not detected	Not detected	Not detected	Not detected	Not detected	Not detected	Not detected	Not detected	Not detected	Not detected	Not detected	Not detected	Not detected	Not detected	Not detected	Not detected	Not detected	Not detected	Not detected	Not detected	Not detected	Not detected	Not detected	Not detected	Not detected	Not detected	Not detected	Not detected	Not detected	Not detected	Heterozygous	Not detected	Not detected	Not detected	Not detected	Not detected	Not detected	Not detected	Not detected	Not detected	Not detected	Not detected	Not detected	Not detected	Not detected	Not detected	Not detected	Not detected
CDR1|CTRG_02626|NW_003020055.1|1243359|p.Lys1155Arg	Not detected	Not detected	Not detected	Not detected	Not detected	Not detected	Not detected	Not detected	Not detected	Not detected	Not detected	Not detected	Not detected	Not detected	Not detected	Not detected	Not detected	Not detected	Not detected	Not detected	Not detected	Not detected	Not detected	Not detected	Not detected	Not detected	Not detected	Not detected	Not detected	Not detected	Not detected	Not detected	Not detected	Not detected	Not detected	Not detected	Not detected	Not detected	Not detected	Not detected	Not detected	Not detected	Not detected	Not detected	Not detected	Not detected	Not detected	Not detected	Not detected
CDR1|CTRG_02626|NW_003020055.1|1243380|p.Arg1148His	Not detected	Not detected	Not detected	Not detected	Not detected	Not detected	Not detected	Not detected	Not detected	Not detected	Not detected	Not detected	Not detected	Not detected	Not detected	Not detected	Not detected	Not detected	Not detected	Not detected	Not detected	Not detected	Not detected	Not detected	Not detected	Not detected	Not detected	Not detected	Not detected	Not detected	Not detected	Not detected	Not detected	Not detected	Not detected	Not detected	Not detected	Not detected	Not detected	Not detected	Not detected	Not detected	Not detected	Not detected	Not detected	Not detected	Not detected	Not detected	Not detected
CDR1|CTRG_02626|NW_003020055.1|1243393|p.Asp1144Asn	Homozygous	Heterozygous	Heterozygous	Heterozygous	Heterozygous	Heterozygous	Heterozygous	Heterozygous	Heterozygous	Not detected	Not detected	Not detected	Not detected	Heterozygous	Not detected	Not detected	Not detected	Not detected	Not detected	Not detected	Not detected	Not detected	Not detected	Heterozygous	Heterozygous	Not detected	Heterozygous	Not detected	Not detected	Not detected	Not detected	Heterozygous	Not detected	Not detected	Not detected	Not detected	Not detected	Not detected	Not detected	Not detected	Not detected	Not detected	Not detected	Not detected	Not detected	Not detected	Not detected	Not detected	Not detected
CDR1|CTRG_02626|NW_003020055.1|1243394|p.His1143Gln	Homozygous	Heterozygous	Heterozygous	Heterozygous	Heterozygous	Heterozygous	Heterozygous	Heterozygous	Heterozygous	Not detected	Not detected	Not detected	Not detected	Heterozygous	Not detected	Not detected	Not detected	Not detected	Not detected	Not detected	Not detected	Not detected	Not detected	Heterozygous	Heterozygous	Not detected	Heterozygous	Not detected	Not detected	Not detected	Not detected	Heterozygous	Not detected	Not detected	Not detected	Not detected	Not detected	Not detected	Not detected	Not detected	Not detected	Not detected	Not detected	Not detected	Not detected	Not detected	Not detected	Not detected	Not detected
CDR1|CTRG_02626|NW_003020055.1|1243412|p.Asp1137Glu	Homozygous	Heterozygous	Heterozygous	Heterozygous	Heterozygous	Heterozygous	Heterozygous	Heterozygous	Heterozygous	Not detected	Not detected	Not detected	Not detected	Heterozygous	Not detected	Not detected	Not detected	Not detected	Not detected	Not detected	Not detected	Not detected	Not detected	Heterozygous	Heterozygous	Not detected	Heterozygous	Not detected	Not detected	Not detected	Not detected	Heterozygous	Not detected	Not detected	Not detected	Not detected	Not detected	Not detected	Not detected	Not detected	Not detected	Not detected	Not detected	Not detected	Not detected	Not detected	Not detected	Not detected	Not detected
CDR1|CTRG_02626|NW_003020055.1|1243566|p.Arg1086Lys	Heterozygous	Heterozygous	Heterozygous	Heterozygous	Heterozygous	Heterozygous	Heterozygous	Heterozygous	Heterozygous	Not detected	Not detected	Not detected	Not detected	Heterozygous	Not detected	Not detected	Not detected	Not detected	Not detected	Not detected	Not detected	Not detected	Not detected	Heterozygous	Heterozygous	Not detected	Heterozygous	Not detected	Not detected	Not detected	Not detected	Heterozygous	Not detected	Not detected	Not detected	Not detected	Not detected	Not detected	Not detected	Not detected	Not detected	Not detected	Not detected	Not detected	Not detected	Not detected	Not detected	Not detected	Not detected
CDR1|CTRG_02626|NW_003020055.1|1243869|p.Asp985Gly	Not detected	Not detected	Not detected	Not detected	Not detected	Not detected	Not detected	Not detected	Not detected	Not detected	Not detected	Not detected	Not detected	Not detected	Not detected	Not detected	Not detected	Not detected	Not detected	Not detected	Not detected	Not detected	Not detected	Not detected	Not detected	Not detected	Not detected	Not detected	Not detected	Not detected	Not detected	Not detected	Not detected	Not detected	Not detected	Not detected	Not detected	Heterozygous	Not detected	Not detected	Not detected	Not detected	Not detected	Not detected	Not detected	Not detected	Not detected	Not detected	Not detected
CDR1|CTRG_02626|NW_003020055.1|1243935|p.Ser963Asn	Not detected	Not detected	Not detected	Not detected	Not detected	Not detected	Not detected	Not detected	Not detected	Not detected	Not detected	Not detected	Not detected	Not detected	Not detected	Not detected	Not detected	Not detected	Not detected	Not detected	Not detected	Not detected	Not detected	Not detected	Not detected	Not detected	Not detected	Not detected	Not detected	Not detected	Not detected	Not detected	Not detected	Not detected	Not detected	Not detected	Not detected	Heterozygous	Not detected	Not detected	Not detected	Not detected	Not detected	Not detected	Not detected	Not detected	Not detected	Not detected	Not detected
CDR1|CTRG_02626|NW_003020055.1|1244245|p.Asn860Asp	Heterozygous	Heterozygous	Heterozygous	Heterozygous	Heterozygous	Heterozygous	Heterozygous	Heterozygous	Heterozygous	Not detected	Not detected	Not detected	Not detected	Heterozygous	Not detected	Not detected	Not detected	Not detected	Not detected	Not detected	Not detected	Not detected	Not detected	Heterozygous	Heterozygous	Not detected	Heterozygous	Not detected	Not detected	Not detected	Not detected	Heterozygous	Not detected	Not detected	Not detected	Not detected	Not detected	Not detected	Not detected	Not detected	Not detected	Not detected	Not detected	Not detected	Not detected	Not detected	Not detected	Not detected	Not detected
CDR1|CTRG_02626|NW_003020055.1|1244247|p.Lys859Arg	Heterozygous	Heterozygous	Heterozygous	Heterozygous	Heterozygous	Heterozygous	Heterozygous	Heterozygous	Heterozygous	Not detected	Not detected	Not detected	Not detected	Heterozygous	Not detected	Not detected	Not detected	Not detected	Not detected	Not detected	Not detected	Not detected	Not detected	Heterozygous	Heterozygous	Not detected	Heterozygous	Not detected	Not detected	Not detected	Not detected	Heterozygous	Not detected	Not detected	Not detected	Not detected	Not detected	Not detected	Not detected	Not detected	Not detected	Not detected	Not detected	Not detected	Not detected	Not detected	Not detected	Not detected	Not detected
CDR1|CTRG_02626|NW_003020055.1|1244309|p.Met838Ile	Heterozygous	Heterozygous	Heterozygous	Heterozygous	Heterozygous	Heterozygous	Heterozygous	Heterozygous	Heterozygous	Not detected	Not detected	Not detected	Not detected	Heterozygous	Not detected	Not detected	Not detected	Not detected	Not detected	Not detected	Not detected	Not detected	Not detected	Heterozygous	Heterozygous	Not detected	Heterozygous	Not detected	Not detected	Not detected	Not detected	Heterozygous	Not detected	Not detected	Not detected	Not detected	Not detected	Not detected	Not detected	Not detected	Not detected	Not detected	Not detected	Not detected	Not detected	Not detected	Not detected	Not detected	Not detected
CDR1|CTRG_02626|NW_003020055.1|1244346|p.Phe826Tyr	Heterozygous	Heterozygous	Heterozygous	Heterozygous	Heterozygous	Heterozygous	Heterozygous	Heterozygous	Heterozygous	Not detected	Not detected	Not detected	Not detected	Heterozygous	Not detected	Not detected	Not detected	Not detected	Not detected	Not detected	Not detected	Not detected	Not detected	Heterozygous	Heterozygous	Not detected	Heterozygous	Not detected	Not detected	Not detected	Not detected	Heterozygous	Not detected	Not detected	Not detected	Not detected	Not detected	Not detected	Not detected	Not detected	Not detected	Not detected	Not detected	Not detected	Not detected	Not detected	Not detected	Not detected	Not detected
CDR1|CTRG_02626|NW_003020055.1|1244357|p.Glu822Asp	Heterozygous	Heterozygous	Heterozygous	Heterozygous	Heterozygous	Heterozygous	Heterozygous	Heterozygous	Heterozygous	Not detected	Not detected	Not detected	Not detected	Heterozygous	Not detected	Not detected	Not detected	Not detected	Not detected	Not detected	Not detected	Not detected	Not detected	Heterozygous	Heterozygous	Not detected	Heterozygous	Not detected	Not detected	Not detected	Not detected	Heterozygous	Not detected	Not detected	Not detected	Not detected	Not detected	Not detected	Not detected	Not detected	Not detected	Not detected	Not detected	Not detected	Not detected	Not detected	Not detected	Not detected	Not detected
CDR1|CTRG_02626|NW_003020055.1|1244368|p.Asn819Asp	Heterozygous	Heterozygous	Heterozygous	Heterozygous	Heterozygous	Heterozygous	Heterozygous	Heterozygous	Heterozygous	Not detected	Not detected	Not detected	Not detected	Heterozygous	Not detected	Not detected	Not detected	Not detected	Not detected	Not detected	Not detected	Not detected	Not detected	Heterozygous	Heterozygous	Not detected	Heterozygous	Not detected	Not detected	Not detected	Not detected	Heterozygous	Not detected	Not detected	Not detected	Not detected	Not detected	Not detected	Not detected	Not detected	Not detected	Not detected	Not detected	Not detected	Not detected	Not detected	Not detected	Not detected	Not detected
CDR1|CTRG_02626|NW_003020055.1|1244388|p.Ser812Asn	Not detected	Not detected	Not detected	Not detected	Not detected	Not detected	Not detected	Not detected	Not detected	Not detected	Not detected	Not detected	Not detected	Not detected	Not detected	Not detected	Not detected	Not detected	Heterozygous	Not detected	Heterozygous	Not detected	Not detected	Not detected	Not detected	Not detected	Not detected	Not detected	Not detected	Not detected	Not detected	Not detected	Not detected	Not detected	Not detected	Not detected	Not detected	Not detected	Not detected	Not detected	Not detected	Not detected	Heterozygous	Not detected	Not detected	Not detected	Not detected	Not detected	Not detected
CDR1|CTRG_02626|NW_003020055.1|1244653|p.Pro724Ser	Not detected	Not detected	Not detected	Not detected	Heterozygous	Not detected	Not detected	Not detected	Not detected	Not detected	Not detected	Heterozygous	Not detected	Not detected	Heterozygous	Not detected	Heterozygous	Not detected	Heterozygous	Heterozygous	Heterozygous	Not detected	Not detected	Not detected	Not detected	Not detected	Not detected	Not detected	Not detected	Not detected	Not detected	Not detected	Not detected	Not detected	Not detected	Not detected	Not detected	Not detected	Not detected	Not detected	Heterozygous	Not detected	Heterozygous	Heterozygous	Not detected	Not detected	Not detected	Not detected	Not detected
CDR1|CTRG_02626|NW_003020055.1|1244660|p.Glu721Asp	Heterozygous	Heterozygous	Heterozygous	Heterozygous	Heterozygous	Heterozygous	Heterozygous	Heterozygous	Heterozygous	Not detected	Not detected	Not detected	Not detected	Heterozygous	Not detected	Not detected	Not detected	Not detected	Not detected	Not detected	Not detected	Not detected	Not detected	Heterozygous	Heterozygous	Not detected	Heterozygous	Not detected	Not detected	Not detected	Not detected	Heterozygous	Not detected	Not detected	Not detected	Not detected	Not detected	Not detected	Not detected	Not detected	Not detected	Not detected	Not detected	Not detected	Not detected	Not detected	Not detected	Not detected	Not detected
CDR1|CTRG_02626|NW_003020055.1|1244667|p.Ala719Gly	Not detected	Not detected	Not detected	Not detected	Not detected	Not detected	Not detected	Not detected	Not detected	Not detected	Not detected	Not detected	Not detected	Not detected	Not detected	Not detected	Not detected	Not detected	Not detected	Not detected	Not detected	Not detected	Not detected	Not detected	Not detected	Not detected	Not detected	Not detected	Not detected	Not detected	Not detected	Not detected	Not detected	Not detected	Not detected	Not detected	Not detected	Not detected	Not detected	Not detected	Not detected	Not detected	Not detected	Not detected	Not detected	Not detected	Not detected	Not detected	Not detected
CDR1|CTRG_02626|NW_003020055.1|1244702|p.Glu707Asp	Heterozygous	Heterozygous	Heterozygous	Heterozygous	Heterozygous	Heterozygous	Heterozygous	Heterozygous	Heterozygous	Not detected	Not detected	Not detected	Not detected	Heterozygous	Not detected	Not detected	Not detected	Not detected	Not detected	Not detected	Not detected	Not detected	Not detected	Heterozygous	Heterozygous	Not detected	Heterozygous	Not detected	Not detected	Not detected	Not detected	Heterozygous	Not detected	Not detected	Not detected	Not detected	Not detected	Not detected	Not detected	Not detected	Not detected	Not detected	Not detected	Not detected	Not detected	Not detected	Not detected	Not detected	Not detected
CDR1|CTRG_02626|NW_003020055.1|1244710|p.Asp705Asn	Heterozygous	Heterozygous	Heterozygous	Heterozygous	Heterozygous	Heterozygous	Heterozygous	Heterozygous	Heterozygous	Not detected	Not detected	Not detected	Not detected	Heterozygous	Not detected	Not detected	Not detected	Not detected	Not detected	Not detected	Not detected	Not detected	Not detected	Heterozygous	Heterozygous	Not detected	Heterozygous	Not detected	Not detected	Not detected	Not detected	Heterozygous	Not detected	Not detected	Not detected	Not detected	Not detected	Not detected	Not detected	Not detected	Not detected	Not detected	Not detected	Not detected	Not detected	Not detected	Not detected	Not detected	Not detected
CDR1|CTRG_02626|NW_003020055.1|1244793|p.Asn677Ser	Heterozygous	Heterozygous	Heterozygous	Heterozygous	Heterozygous	Heterozygous	Heterozygous	Heterozygous	Heterozygous	Not detected	Not detected	Not detected	Not detected	Heterozygous	Not detected	Not detected	Not detected	Not detected	Not detected	Not detected	Not detected	Not detected	Not detected	Heterozygous	Heterozygous	Not detected	Heterozygous	Not detected	Not detected	Not detected	Not detected	Heterozygous	Not detected	Not detected	Not detected	Not detected	Not detected	Not detected	Not detected	Not detected	Not detected	Not detected	Not detected	Not detected	Not detected	Not detected	Not detected	Not detected	Not detected
CDR1|CTRG_02626|NW_003020055.1|1244827|p.Ile666Val	Heterozygous	Heterozygous	Heterozygous	Heterozygous	Heterozygous	Heterozygous	Heterozygous	Heterozygous	Heterozygous	Not detected	Not detected	Not detected	Not detected	Heterozygous	Not detected	Not detected	Not detected	Not detected	Not detected	Not detected	Not detected	Not detected	Not detected	Heterozygous	Heterozygous	Not detected	Heterozygous	Not detected	Not detected	Not detected	Not detected	Heterozygous	Not detected	Not detected	Not detected	Not detected	Not detected	Not detected	Not detected	Not detected	Not detected	Not detected	Not detected	Not detected	Not detected	Not detected	Not detected	Not detected	Not detected
CDR1|CTRG_02626|NW_003020055.1|1244965|p.Ala620Pro	Heterozygous	Heterozygous	Heterozygous	Heterozygous	Heterozygous	Heterozygous	Heterozygous	Heterozygous	Heterozygous	Not detected	Not detected	Not detected	Not detected	Heterozygous	Not detected	Not detected	Not detected	Not detected	Not detected	Not detected	Not detected	Not detected	Not detected	Heterozygous	Heterozygous	Not detected	Heterozygous	Not detected	Not detected	Not detected	Not detected	Heterozygous	Not detected	Not detected	Not detected	Not detected	Not detected	Not detected	Not detected	Not detected	Not detected	Not detected	Not detected	Not detected	Not detected	Not detected	Not detected	Not detected	Not detected
CDR1|CTRG_02626|NW_003020055.1|1244968|p.Asn619Asp	Heterozygous	Heterozygous	Heterozygous	Heterozygous	Heterozygous	Heterozygous	Heterozygous	Heterozygous	Heterozygous	Not detected	Not detected	Not detected	Not detected	Heterozygous	Not detected	Not detected	Not detected	Not detected	Not detected	Not detected	Not detected	Not detected	Not detected	Heterozygous	Heterozygous	Not detected	Heterozygous	Not detected	Not detected	Not detected	Not detected	Heterozygous	Not detected	Not detected	Not detected	Not detected	Not detected	Not detected	Not detected	Not detected	Not detected	Not detected	Not detected	Not detected	Not detected	Not detected	Not detected	Not detected	Not detected
CDR1|CTRG_02626|NW_003020055.1|1244998|p.Ile609Val	Heterozygous	Heterozygous	Heterozygous	Heterozygous	Heterozygous	Heterozygous	Heterozygous	Heterozygous	Heterozygous	Not detected	Not detected	Not detected	Not detected	Heterozygous	Not detected	Not detected	Not detected	Not detected	Not detected	Not detected	Not detected	Not detected	Not detected	Heterozygous	Heterozygous	Not detected	Heterozygous	Not detected	Not detected	Not detected	Not detected	Heterozygous	Not detected	Not detected	Not detected	Not detected	Not detected	Not detected	Not detected	Not detected	Not detected	Not detected	Not detected	Not detected	Not detected	Not detected	Not detected	Not detected	Not detected
CDR1|CTRG_02626|NW_003020055.1|1245001|p.Leu608Ile	Heterozygous	Heterozygous	Heterozygous	Heterozygous	Heterozygous	Heterozygous	Heterozygous	Heterozygous	Heterozygous	Not detected	Not detected	Not detected	Not detected	Heterozygous	Not detected	Not detected	Not detected	Not detected	Not detected	Not detected	Not detected	Not detected	Not detected	Heterozygous	Heterozygous	Not detected	Heterozygous	Not detected	Not detected	Not detected	Not detected	Heterozygous	Not detected	Not detected	Not detected	Not detected	Not detected	Not detected	Not detected	Not detected	Not detected	Not detected	Not detected	Not detected	Not detected	Not detected	Not detected	Not detected	Not detected
CDR1|CTRG_02626|NW_003020055.1|1245013|p.Leu604Met	Heterozygous	Heterozygous	Heterozygous	Heterozygous	Heterozygous	Heterozygous	Heterozygous	Heterozygous	Heterozygous	Not detected	Not detected	Not detected	Not detected	Heterozygous	Not detected	Not detected	Not detected	Not detected	Not detected	Not detected	Not detected	Not detected	Not detected	Heterozygous	Heterozygous	Not detected	Heterozygous	Not detected	Not detected	Not detected	Not detected	Heterozygous	Not detected	Not detected	Not detected	Not detected	Not detected	Not detected	Not detected	Not detected	Not detected	Not detected	Not detected	Not detected	Not detected	Not detected	Not detected	Not detected	Not detected
CDR1|CTRG_02626|NW_003020055.1|1245475|p.Ile450Val	Homozygous	Homozygous	Homozygous	Homozygous	Homozygous	Homozygous	Homozygous	Heterozygous	Heterozygous	Homozygous	Heterozygous	Homozygous	Not detected	Homozygous	Homozygous	Heterozygous	Homozygous	Heterozygous	Homozygous	Homozygous	Homozygous	Heterozygous	Homozygous	Homozygous	Heterozygous	Homozygous	Heterozygous	Not detected	Heterozygous	Heterozygous	Heterozygous	Heterozygous	Heterozygous	Heterozygous	Homozygous	Heterozygous	Heterozygous	Heterozygous	Heterozygous	Homozygous	Heterozygous	Heterozygous	Homozygous	Homozygous	Heterozygous	Heterozygous	Heterozygous	Heterozygous	Not detected
CDR1|CTRG_02626|NW_003020055.1|1245563|p.Glu420Asp	Not detected	Not detected	Not detected	Not detected	Not detected	Not detected	Not detected	Not detected	Heterozygous	Not detected	Not detected	Not detected	Not detected	Not detected	Not detected	Not detected	Not detected	Not detected	Not detected	Not detected	Not detected	Not detected	Not detected	Not detected	Not detected	Not detected	Not detected	Not detected	Not detected	Not detected	Not detected	Not detected	Not detected	Not detected	Not detected	Not detected	Not detected	Not detected	Not detected	Not detected	Not detected	Not detected	Not detected	Not detected	Not detected	Not detected	Not detected	Not detected	Not detected
CDR1|CTRG_02626|NW_003020055.1|1245948|p.Ser292Asn	Not detected	Not detected	Not detected	Not detected	Not detected	Not detected	Not detected	Not detected	Heterozygous	Not detected	Not detected	Not detected	Not detected	Not detected	Not detected	Not detected	Not detected	Not detected	Not detected	Not detected	Not detected	Not detected	Not detected	Not detected	Not detected	Not detected	Not detected	Not detected	Not detected	Not detected	Not detected	Not detected	Not detected	Not detected	Not detected	Not detected	Not detected	Not detected	Not detected	Not detected	Not detected	Not detected	Not detected	Not detected	Not detected	Not detected	Not detected	Not detected	Not detected
CDR1|CTRG_02626|NW_003020055.1|1246156|p.Ile223Val	Not detected	Not detected	Not detected	Not detected	Not detected	Not detected	Not detected	Heterozygous	Heterozygous	Heterozygous	Homozygous	Not detected	Not detected	Not detected	Not detected	Homozygous	Not detected	Not detected	Not detected	Not detected	Not detected	Homozygous	Not detected	Not detected	Not detected	Not detected	Not detected	Not detected	Homozygous	Homozygous	Heterozygous	Not detected	Heterozygous	Heterozygous	Not detected	Heterozygous	Not detected	Heterozygous	Homozygous	Heterozygous	Heterozygous	Not detected	Not detected	Not detected	Heterozygous	Heterozygous	Heterozygous	Not detected	Not detected
CDR1|CTRG_02626|NW_003020055.1|1246359|p.Phe155Tyr	Not detected	Not detected	Not detected	Not detected	Not detected	Not detected	Not detected	Not detected	Heterozygous	Not detected	Not detected	Not detected	Not detected	Not detected	Not detected	Not detected	Not detected	Not detected	Not detected	Not detected	Not detected	Not detected	Not detected	Not detected	Not detected	Not detected	Not detected	Not detected	Not detected	Not detected	Not detected	Not detected	Not detected	Not detected	Not detected	Not detected	Not detected	Not detected	Not detected	Not detected	Not detected	Not detected	Not detected	Not detected	Not detected	Not detected	Not detected	Not detected	Not detected
CDR1|CTRG_02626|NW_003020055.1|1246676|p.Leu49Phe	Not detected	Not detected	Not detected	Not detected	Not detected	Not detected	Not detected	Not detected	Heterozygous	Not detected	Not detected	Not detected	Not detected	Not detected	Not detected	Not detected	Not detected	Not detected	Not detected	Not detected	Not detected	Not detected	Not detected	Not detected	Not detected	Not detected	Not detected	Not detected	Not detected	Not detected	Not detected	Not detected	Not detected	Not detected	Not detected	Not detected	Not detected	Not detected	Not detected	Not detected	Not detected	Not detected	Not detected	Not detected	Not detected	Not detected	Not detected	Not detected	Not detected
CDR1|CTRG_02626|NW_003020055.1|1246741|p.Ile28Val	Not detected	Not detected	Not detected	Not detected	Not detected	Not detected	Not detected	Not detected	Heterozygous	Not detected	Not detected	Not detected	Not detected	Not detected	Not detected	Not detected	Not detected	Not detected	Not detected	Not detected	Not detected	Not detected	Not detected	Not detected	Not detected	Not detected	Not detected	Not detected	Not detected	Not detected	Not detected	Not detected	Not detected	Not detected	Not detected	Not detected	Not detected	Not detected	Not detected	Not detected	Not detected	Not detected	Not detected	Not detected	Not detected	Not detected	Not detected	Not detected	Not detected
CDR1|CTRG_02626|NW_003020055.1|1246779|p.Leu15His	Not detected	Not detected	Not detected	Not detected	Not detected	Not detected	Not detected	Not detected	Heterozygous	Not detected	Not detected	Not detected	Not detected	Not detected	Not detected	Not detected	Not detected	Not detected	Not detected	Not detected	Not detected	Not detected	Not detected	Not detected	Not detected	Not detected	Not detected	Not detected	Not detected	Not detected	Not detected	Not detected	Not detected	Not detected	Not detected	Not detected	Not detected	Not detected	Not detected	Not detected	Not detected	Not detected	Not detected	Not detected	Not detected	Not detected	Not detected	Not detected	Not detected
CDR1|CTRG_02626|NW_003020055.1|1246794|p.Arg10Lys	Not detected	Not detected	Not detected	Not detected	Not detected	Not detected	Not detected	Not detected	Heterozygous	Not detected	Not detected	Not detected	Not detected	Not detected	Not detected	Not detected	Not detected	Not detected	Not detected	Not detected	Not detected	Not detected	Not detected	Not detected	Not detected	Not detected	Not detected	Not detected	Not detected	Not detected	Not detected	Not detected	Not detected	Not detected	Not detected	Not detected	Not detected	Not detected	Not detected	Not detected	Not detected	Not detected	Not detected	Not detected	Not detected	Not detected	Not detected	Not detected	Not detected
CDR11|CTRG_02576|NW_003020055.1|1169789|p.Lys1467Arg	Not detected	Not detected	Not detected	Not detected	Heterozygous	Not detected	Not detected	Not detected	Not detected	Not detected	Not detected	Not detected	Not detected	Not detected	Not detected	Not detected	Not detected	Not detected	Not detected	Not detected	Not detected	Not detected	Not detected	Not detected	Not detected	Not detected	Not detected	Not detected	Not detected	Not detected	Not detected	Not detected	Not detected	Not detected	Not detected	Not detected	Not detected	Not detected	Not detected	Not detected	Heterozygous	Not detected	Not detected	Not detected	Not detected	Not detected	Not detected	Not detected	Not detected
CDR11|CTRG_02576|NW_003020055.1|1169812|p.Asn1459Lys	Not detected	Not detected	Not detected	Not detected	Not detected	Not detected	Not detected	Not detected	Not detected	Not detected	Not detected	Not detected	Not detected	Not detected	Not detected	Not detected	Not detected	Not detected	Not detected	Not detected	Not detected	Not detected	Not detected	Not detected	Not detected	Not detected	Not detected	Not detected	Not detected	Not detected	Not detected	Not detected	Not detected	Not detected	Not detected	Not detected	Not detected	Not detected	Heterozygous	Not detected	Not detected	Not detected	Not detected	Not detected	Not detected	Not detected	Not detected	Not detected	Not detected
CDR11|CTRG_02576|NW_003020055.1|1169826|p.Val1455Ile	Not detected	Not detected	Not detected	Not detected	Not detected	Not detected	Not detected	Not detected	Not detected	Not detected	Not detected	Not detected	Not detected	Not detected	Not detected	Not detected	Heterozygous	Not detected	Not detected	Not detected	Not detected	Not detected	Not detected	Not detected	Not detected	Not detected	Not detected	Not detected	Not detected	Not detected	Not detected	Not detected	Not detected	Not detected	Not detected	Not detected	Not detected	Not detected	Not detected	Not detected	Not detected	Not detected	Not detected	Not detected	Not detected	Not detected	Not detected	Not detected	Not detected
CDR11|CTRG_02576|NW_003020055.1|1170051|p.Thr1380Ser	Not detected	Not detected	Not detected	Not detected	Not detected	Not detected	Not detected	Not detected	Not detected	Not detected	Not detected	Not detected	Not detected	Not detected	Not detected	Not detected	Not detected	Not detected	Not detected	Not detected	Not detected	Not detected	Not detected	Not detected	Not detected	Not detected	Not detected	Not detected	Not detected	Not detected	Not detected	Not detected	Not detected	Not detected	Not detected	Not detected	Not detected	Not detected	Not detected	Not detected	Not detected	Not detected	Not detected	Not detected	Not detected	Not detected	Not detected	Not detected	Not detected
CDR11|CTRG_02576|NW_003020055.1|1170053|p.Pro1379Leu	Not detected	Not detected	Not detected	Not detected	Not detected	Not detected	Not detected	Not detected	Not detected	Not detected	Not detected	Not detected	Not detected	Not detected	Not detected	Not detected	Not detected	Not detected	Heterozygous	Not detected	Heterozygous	Not detected	Not detected	Not detected	Not detected	Not detected	Not detected	Not detected	Not detected	Not detected	Not detected	Not detected	Not detected	Not detected	Not detected	Not detected	Not detected	Not detected	Not detected	Not detected	Not detected	Not detected	Heterozygous	Not detected	Not detected	Not detected	Not detected	Not detected	Not detected
CDR11|CTRG_02576|NW_003020055.1|1170058|p.Asn1377Lys	Not detected	Not detected	Not detected	Not detected	Not detected	Not detected	Not detected	Not detected	Not detected	Not detected	Not detected	Not detected	Not detected	Not detected	Not detected	Not detected	Not detected	Not detected	Not detected	Not detected	Not detected	Not detected	Not detected	Not detected	Not detected	Not detected	Not detected	Not detected	Not detected	Not detected	Not detected	Not detected	Not detected	Not detected	Not detected	Not detected	Not detected	Not detected	Not detected	Not detected	Not detected	Not detected	Not detected	Not detected	Not detected	Not detected	Not detected	Not detected	Not detected
CDR11|CTRG_02576|NW_003020055.1|1170069|p.Val1374Leu	Not detected	Not detected	Not detected	Not detected	Not detected	Not detected	Not detected	Not detected	Not detected	Not detected	Not detected	Not detected	Not detected	Not detected	Not detected	Not detected	Not detected	Not detected	Not detected	Not detected	Not detected	Not detected	Not detected	Not detected	Not detected	Not detected	Not detected	Not detected	Not detected	Not detected	Not detected	Not detected	Not detected	Not detected	Not detected	Not detected	Not detected	Not detected	Not detected	Not detected	Not detected	Not detected	Not detected	Not detected	Not detected	Not detected	Not detected	Not detected	Not detected
CDR11|CTRG_02576|NW_003020055.1|1170160|p.Met1343Ile	Not detected	Not detected	Not detected	Not detected	Not detected	Not detected	Not detected	Not detected	Not detected	Not detected	Not detected	Not detected	Not detected	Not detected	Not detected	Not detected	Not detected	Not detected	Not detected	Not detected	Not detected	Not detected	Not detected	Not detected	Not detected	Not detected	Not detected	Not detected	Not detected	Not detected	Not detected	Not detected	Not detected	Not detected	Not detected	Not detected	Not detected	Not detected	Not detected	Not detected	Not detected	Not detected	Not detected	Not detected	Not detected	Not detected	Not detected	Not detected	Not detected
CDR11|CTRG_02576|NW_003020055.1|1170371|p.Pro1273Leu	Not detected	Not detected	Not detected	Not detected	Not detected	Not detected	Not detected	Not detected	Not detected	Not detected	Not detected	Not detected	Not detected	Not detected	Not detected	Heterozygous	Not detected	Not detected	Not detected	Not detected	Not detected	Heterozygous	Not detected	Not detected	Not detected	Not detected	Not detected	Not detected	Not detected	Not detected	Not detected	Not detected	Not detected	Not detected	Not detected	Not detected	Not detected	Not detected	Not detected	Not detected	Not detected	Not detected	Not detected	Not detected	Not detected	Not detected	Not detected	Not detected	Not detected
CDR11|CTRG_02576|NW_003020055.1|1170737|p.Arg1151Lys	Not detected	Not detected	Not detected	Not detected	Not detected	Not detected	Not detected	Not detected	Not detected	Not detected	Not detected	Not detected	Not detected	Not detected	Not detected	Not detected	Not detected	Not detected	Not detected	Not detected	Not detected	Not detected	Not detected	Not detected	Not detected	Not detected	Not detected	Not detected	Not detected	Not detected	Not detected	Not detected	Not detected	Not detected	Not detected	Not detected	Not detected	Not detected	Not detected	Not detected	Not detected	Not detected	Not detected	Not detected	Not detected	Not detected	Not detected	Not detected	Not detected
CDR11|CTRG_02576|NW_003020055.1|1170823|p.Phe1122Leu	Homozygous	Heterozygous	Heterozygous	Heterozygous	Heterozygous	Heterozygous	Heterozygous	Not detected	Homozygous	Heterozygous	Homozygous	Heterozygous	Heterozygous	Homozygous	Heterozygous	Homozygous	Not detected	Not detected	Heterozygous	Heterozygous	Heterozygous	Homozygous	Heterozygous	Homozygous	Heterozygous	Heterozygous	Homozygous	Homozygous	Homozygous	Homozygous	Homozygous	Homozygous	Homozygous	Heterozygous	Homozygous	Homozygous	Not detected	Not detected	Homozygous	Homozygous	Not detected	Not detected	Heterozygous	Heterozygous	Homozygous	Heterozygous	Heterozygous	Not detected	Heterozygous
CDR11|CTRG_02576|NW_003020055.1|1170909|p.Ala1094Thr	Not detected	Not detected	Not detected	Not detected	Not detected	Not detected	Not detected	Not detected	Not detected	Not detected	Not detected	Not detected	Not detected	Not detected	Not detected	Not detected	Not detected	Not detected	Not detected	Not detected	Not detected	Not detected	Not detected	Not detected	Not detected	Not detected	Not detected	Not detected	Not detected	Not detected	Not detected	Not detected	Not detected	Heterozygous	Not detected	Not detected	Not detected	Not detected	Not detected	Not detected	Not detected	Not detected	Not detected	Not detected	Not detected	Not detected	Not detected	Not detected	Not detected
CDR11|CTRG_02576|NW_003020055.1|1170991|p.Lys1066Asn	Not detected	Not detected	Not detected	Not detected	Not detected	Not detected	Not detected	Not detected	Not detected	Not detected	Not detected	Not detected	Not detected	Not detected	Not detected	Not detected	Not detected	Not detected	Not detected	Not detected	Not detected	Not detected	Not detected	Not detected	Not detected	Not detected	Not detected	Not detected	Not detected	Not detected	Not detected	Not detected	Not detected	Not detected	Not detected	Not detected	Not detected	Not detected	Not detected	Not detected	Not detected	Not detected	Not detected	Not detected	Not detected	Not detected	Not detected	Not detected	Not detected
CDR11|CTRG_02576|NW_003020055.1|1171003|p.Asp1062Glu	Not detected	Heterozygous	Heterozygous	Heterozygous	Not detected	Heterozygous	Heterozygous	Heterozygous	Not detected	Not detected	Not detected	Not detected	Not detected	Not detected	Not detected	Not detected	Not detected	Not detected	Not detected	Not detected	Not detected	Not detected	Not detected	Not detected	Not detected	Not detected	Not detected	Not detected	Not detected	Not detected	Not detected	Not detected	Not detected	Not detected	Not detected	Not detected	Not detected	Heterozygous	Not detected	Not detected	Not detected	Not detected	Not detected	Not detected	Not detected	Not detected	Heterozygous	Not detected	Not detected
CDR11|CTRG_02576|NW_003020055.1|1171025|p.Arg1055Lys	Not detected	Not detected	Not detected	Not detected	Not detected	Not detected	Not detected	Not detected	Not detected	Not detected	Not detected	Not detected	Not detected	Not detected	Not detected	Not detected	Not detected	Not detected	Not detected	Not detected	Not detected	Not detected	Not detected	Not detected	Not detected	Not detected	Not detected	Not detected	Not detected	Not detected	Not detected	Not detected	Not detected	Not detected	Not detected	Not detected	Not detected	Not detected	Not detected	Not detected	Not detected	Not detected	Not detected	Not detected	Not detected	Not detected	Not detected	Not detected	Not detected
CDR11|CTRG_02576|NW_003020055.1|1171366|p.Glu941Asp	Not detected	Not detected	Not detected	Not detected	Not detected	Not detected	Not detected	Not detected	Not detected	Not detected	Not detected	Not detected	Not detected	Not detected	Not detected	Not detected	Not detected	Not detected	Not detected	Not detected	Not detected	Not detected	Not detected	Not detected	Not detected	Not detected	Not detected	Not detected	Not detected	Not detected	Not detected	Not detected	Not detected	Not detected	Not detected	Not detected	Not detected	Not detected	Not detected	Not detected	Not detected	Not detected	Not detected	Not detected	Not detected	Heterozygous	Not detected	Not detected	Not detected
CDR11|CTRG_02576|NW_003020055.1|1171523|p.Met889Thr	Not detected	Not detected	Not detected	Not detected	Not detected	Not detected	Not detected	Not detected	Not detected	Not detected	Not detected	Not detected	Not detected	Not detected	Not detected	Not detected	Not detected	Not detected	Not detected	Not detected	Not detected	Not detected	Not detected	Not detected	Not detected	Not detected	Not detected	Not detected	Not detected	Not detected	Not detected	Not detected	Not detected	Not detected	Not detected	Not detected	Not detected	Not detected	Not detected	Not detected	Not detected	Not detected	Not detected	Not detected	Not detected	Not detected	Not detected	Not detected	Not detected
CDR11|CTRG_02576|NW_003020055.1|1171758|p.Gly811Arg	Not detected	Not detected	Not detected	Not detected	Not detected	Not detected	Not detected	Not detected	Not detected	Not detected	Not detected	Not detected	Not detected	Heterozygous	Not detected	Not detected	Not detected	Not detected	Heterozygous	Not detected	Heterozygous	Not detected	Not detected	Heterozygous	Not detected	Not detected	Not detected	Not detected	Not detected	Not detected	Not detected	Not detected	Not detected	Not detected	Not detected	Not detected	Not detected	Not detected	Not detected	Not detected	Not detected	Not detected	Heterozygous	Not detected	Heterozygous	Not detected	Not detected	Not detected	Not detected
CDR11|CTRG_02576|NW_003020055.1|1171854|p.Asp779Tyr	Not detected	Not detected	Not detected	Not detected	Not detected	Not detected	Not detected	Not detected	Not detected	Not detected	Not detected	Not detected	Not detected	Not detected	Not detected	Not detected	Not detected	Not detected	Not detected	Not detected	Not detected	Not detected	Not detected	Not detected	Not detected	Not detected	Not detected	Homozygous	Not detected	Not detected	Not detected	Not detected	Not detected	Not detected	Not detected	Not detected	Not detected	Not detected	Not detected	Not detected	Not detected	Not detected	Not detected	Not detected	Not detected	Not detected	Not detected	Not detected	Not detected
CDR11|CTRG_02576|NW_003020055.1|1171880|p.Gly770Glu	Not detected	Not detected	Not detected	Not detected	Not detected	Not detected	Not detected	Not detected	Not detected	Not detected	Not detected	Not detected	Not detected	Not detected	Not detected	Not detected	Not detected	Not detected	Not detected	Not detected	Not detected	Not detected	Not detected	Not detected	Not detected	Not detected	Not detected	Not detected	Not detected	Not detected	Not detected	Not detected	Not detected	Not detected	Not detected	Not detected	Not detected	Not detected	Not detected	Not detected	Not detected	Not detected	Not detected	Not detected	Not detected	Not detected	Not detected	Not detected	Not detected
CDR11|CTRG_02576|NW_003020055.1|1171953|p.Ile746Val	Not detected	Not detected	Not detected	Not detected	Not detected	Not detected	Not detected	Not detected	Not detected	Not detected	Not detected	Not detected	Not detected	Heterozygous	Not detected	Not detected	Not detected	Not detected	Heterozygous	Not detected	Heterozygous	Not detected	Not detected	Heterozygous	Not detected	Not detected	Not detected	Not detected	Not detected	Not detected	Not detected	Not detected	Not detected	Not detected	Not detected	Not detected	Not detected	Not detected	Not detected	Not detected	Not detected	Not detected	Heterozygous	Not detected	Heterozygous	Not detected	Not detected	Not detected	Not detected
CDR11|CTRG_02576|NW_003020055.1|1172457|p.Lys578Glu	Not detected	Not detected	Not detected	Not detected	Not detected	Not detected	Not detected	Not detected	Not detected	Not detected	Not detected	Not detected	Not detected	Not detected	Not detected	Not detected	Not detected	Not detected	Not detected	Not detected	Not detected	Not detected	Not detected	Not detected	Not detected	Not detected	Not detected	Not detected	Not detected	Not detected	Not detected	Not detected	Not detected	Heterozygous	Not detected	Not detected	Not detected	Not detected	Not detected	Not detected	Not detected	Not detected	Not detected	Not detected	Not detected	Not detected	Not detected	Not detected	Not detected
CDR11|CTRG_02576|NW_003020055.1|1172515|p.Phe558Leu	Not detected	Not detected	Not detected	Not detected	Not detected	Not detected	Not detected	Not detected	Not detected	Not detected	Not detected	Not detected	Not detected	Not detected	Not detected	Not detected	Not detected	Not detected	Heterozygous	Not detected	Heterozygous	Not detected	Not detected	Not detected	Not detected	Not detected	Not detected	Not detected	Not detected	Not detected	Not detected	Not detected	Not detected	Not detected	Not detected	Not detected	Not detected	Not detected	Not detected	Not detected	Not detected	Not detected	Not detected	Not detected	Not detected	Not detected	Not detected	Not detected	Not detected
CDR11|CTRG_02576|NW_003020055.1|1172928|p.Gln421Lys	Not detected	Not detected	Not detected	Not detected	Not detected	Not detected	Not detected	Not detected	Not detected	Not detected	Not detected	Not detected	Not detected	Not detected	Not detected	Heterozygous	Not detected	Not detected	Not detected	Not detected	Not detected	Not detected	Not detected	Not detected	Not detected	Not detected	Not detected	Not detected	Not detected	Not detected	Not detected	Not detected	Not detected	Not detected	Not detected	Heterozygous	Not detected	Not detected	Not detected	Not detected	Not detected	Not detected	Not detected	Not detected	Not detected	Not detected	Heterozygous	Not detected	Not detected
CDR11|CTRG_02576|NW_003020055.1|1172952|p.Lys413Gln	Not detected	Not detected	Not detected	Not detected	Not detected	Not detected	Not detected	Not detected	Not detected	Not detected	Heterozygous	Not detected	Not detected	Not detected	Not detected	Heterozygous	Not detected	Not detected	Not detected	Not detected	Not detected	Heterozygous	Not detected	Not detected	Not detected	Not detected	Not detected	Not detected	Not detected	Heterozygous	Not detected	Not detected	Not detected	Not detected	Not detected	Heterozygous	Heterozygous	Not detected	Not detected	Heterozygous	Not detected	Heterozygous	Not detected	Not detected	Heterozygous	Not detected	Heterozygous	Heterozygous	Not detected
CDR11|CTRG_02576|NW_003020055.1|1172981|p.Gly403Val	Not detected	Not detected	Not detected	Not detected	Not detected	Not detected	Not detected	Not detected	Not detected	Not detected	Not detected	Not detected	Not detected	Not detected	Not detected	Not detected	Heterozygous	Not detected	Not detected	Not detected	Not detected	Not detected	Not detected	Not detected	Not detected	Not detected	Not detected	Not detected	Not detected	Not detected	Not detected	Not detected	Not detected	Not detected	Not detected	Not detected	Not detected	Not detected	Not detected	Not detected	Not detected	Not detected	Not detected	Not detected	Not detected	Not detected	Not detected	Not detected	Not detected
CDR11|CTRG_02576|NW_003020055.1|1173121|p.Glu356Asp	Not detected	Not detected	Not detected	Not detected	Not detected	Not detected	Not detected	Not detected	Not detected	Not detected	Not detected	Heterozygous	Not detected	Not detected	Not detected	Not detected	Not detected	Not detected	Not detected	Not detected	Not detected	Not detected	Not detected	Not detected	Not detected	Not detected	Not detected	Not detected	Not detected	Not detected	Not detected	Not detected	Not detected	Not detected	Not detected	Not detected	Not detected	Not detected	Not detected	Not detected	Not detected	Not detected	Not detected	Not detected	Not detected	Not detected	Not detected	Not detected	Not detected
CDR11|CTRG_02576|NW_003020055.1|1173156|p.Tyr345Asn	Not detected	Not detected	Not detected	Not detected	Not detected	Not detected	Not detected	Not detected	Not detected	Not detected	Not detected	Not detected	Not detected	Not detected	Not detected	Not detected	Not detected	Not detected	Not detected	Not detected	Not detected	Not detected	Not detected	Not detected	Not detected	Not detected	Not detected	Not detected	Not detected	Not detected	Not detected	Not detected	Not detected	Not detected	Not detected	Not detected	Not detected	Not detected	Not detected	Not detected	Not detected	Not detected	Not detected	Not detected	Not detected	Not detected	Not detected	Not detected	Not detected
CDR11|CTRG_02576|NW_003020055.1|1173194|p.Thr332Ile	Not detected	Not detected	Not detected	Not detected	Not detected	Not detected	Not detected	Not detected	Not detected	Not detected	Not detected	Not detected	Not detected	Not detected	Not detected	Not detected	Not detected	Not detected	Not detected	Not detected	Not detected	Not detected	Not detected	Not detected	Not detected	Not detected	Not detected	Not detected	Not detected	Not detected	Not detected	Not detected	Not detected	Not detected	Not detected	Not detected	Not detected	Not detected	Not detected	Not detected	Not detected	Not detected	Not detected	Not detected	Not detected	Not detected	Not detected	Not detected	Heterozygous
CDR11|CTRG_02576|NW_003020055.1|1173197|p.Cys331Phe	Not detected	Not detected	Not detected	Not detected	Not detected	Not detected	Not detected	Not detected	Not detected	Not detected	Not detected	Not detected	Not detected	Not detected	Not detected	Not detected	Homozygous	Heterozygous	Not detected	Not detected	Not detected	Not detected	Not detected	Not detected	Not detected	Not detected	Not detected	Not detected	Not detected	Not detected	Not detected	Not detected	Not detected	Not detected	Not detected	Not detected	Heterozygous	Not detected	Not detected	Not detected	Not detected	Heterozygous	Not detected	Not detected	Not detected	Not detected	Not detected	Heterozygous	Not detected
CDR11|CTRG_02576|NW_003020055.1|1173469|p.Asn240Lys	Not detected	Heterozygous	Heterozygous	Heterozygous	Heterozygous	Heterozygous	Heterozygous	Not detected	Not detected	Not detected	Not detected	Not detected	Not detected	Not detected	Not detected	Not detected	Not detected	Not detected	Not detected	Not detected	Not detected	Not detected	Not detected	Not detected	Not detected	Not detected	Not detected	Not detected	Not detected	Not detected	Not detected	Not detected	Not detected	Not detected	Not detected	Not detected	Not detected	Not detected	Not detected	Not detected	Not detected	Not detected	Not detected	Not detected	Not detected	Not detected	Not detected	Not detected	Not detected
CDR11|CTRG_02576|NW_003020055.1|1173581|p.Glu203Ala	Not detected	Heterozygous	Heterozygous	Heterozygous	Not detected	Heterozygous	Heterozygous	Heterozygous	Not detected	Heterozygous	Not detected	Not detected	Not detected	Not detected	Not detected	Not detected	Homozygous	Heterozygous	Heterozygous	Not detected	Heterozygous	Not detected	Not detected	Not detected	Not detected	Not detected	Not detected	Not detected	Not detected	Not detected	Not detected	Not detected	Not detected	Not detected	Not detected	Not detected	Heterozygous	Heterozygous	Not detected	Not detected	Not detected	Heterozygous	Heterozygous	Not detected	Not detected	Not detected	Heterozygous	Heterozygous	Not detected
CDR11|CTRG_02576|NW_003020055.1|1173686|p.Ala168Gly	Not detected	Not detected	Not detected	Not detected	Heterozygous	Not detected	Not detected	Not detected	Not detected	Not detected	Not detected	Not detected	Not detected	Not detected	Not detected	Not detected	Not detected	Not detected	Not detected	Not detected	Not detected	Not detected	Not detected	Not detected	Not detected	Not detected	Not detected	Not detected	Not detected	Not detected	Not detected	Not detected	Not detected	Not detected	Not detected	Not detected	Not detected	Not detected	Not detected	Not detected	Heterozygous	Not detected	Not detected	Not detected	Not detected	Not detected	Not detected	Not detected	Not detected
CDR11|CTRG_02576|NW_003020055.1|1174065|p.Gly42Arg	Not detected	Not detected	Not detected	Not detected	Not detected	Not detected	Not detected	Not detected	Not detected	Not detected	Not detected	Not detected	Not detected	Not detected	Not detected	Not detected	Not detected	Not detected	Not detected	Not detected	Not detected	Not detected	Not detected	Not detected	Not detected	Not detected	Not detected	Not detected	Not detected	Not detected	Not detected	Not detected	Not detected	Not detected	Not detected	Not detected	Not detected	Not detected	Not detected	Not detected	Not detected	Not detected	Not detected	Not detected	Not detected	Not detected	Not detected	Not detected	Not detected
Erg11|CTRG_05283|NW_003020060.1|138859|p.Tyr257His	Homozygous	Not detected	Not detected	Not detected	Not detected	Not detected	Not detected	Not detected	Not detected	Not detected	Not detected	Not detected	Not detected	Not detected	Not detected	Not detected	Not detected	Not detected	Not detected	Not detected	Not detected	Not detected	Not detected	Not detected	Not detected	Not detected	Not detected	Not detected	Not detected	Not detected	Not detected	Not detected	Not detected	Not detected	Not detected	Not detected	Not detected	Not detected	Not detected	Not detected	Not detected	Not detected	Not detected	Not detected	Not detected	Not detected	Not detected	Not detected	Not detected
Erg11|CTRG_05283|NW_003020060.1|139167|p.Ser154Phe	Not detected	Homozygous	Homozygous	Homozygous	Heterozygous	Homozygous	Homozygous	Not detected	Not detected	Not detected	Not detected	Not detected	Not detected	Not detected	Not detected	Not detected	Not detected	Not detected	Not detected	Not detected	Not detected	Not detected	Not detected	Not detected	Not detected	Not detected	Not detected	Not detected	Not detected	Not detected	Not detected	Not detected	Not detected	Not detected	Not detected	Not detected	Not detected	Not detected	Not detected	Not detected	Homozygous	Not detected	Not detected	Not detected	Not detected	Not detected	Not detected	Not detected	Not detected
Erg11|CTRG_05283|NW_003020060.1|139233|p.Tyr132Phe	Not detected	Homozygous	Homozygous	Homozygous	Heterozygous	Homozygous	Homozygous	Not detected	Not detected	Not detected	Not detected	Not detected	Not detected	Not detected	Not detected	Not detected	Not detected	Not detected	Not detected	Not detected	Not detected	Not detected	Not detected	Not detected	Not detected	Not detected	Not detected	Not detected	Not detected	Not detected	Homozygous	Not detected	Not detected	Not detected	Not detected	Not detected	Not detected	Not detected	Not detected	Not detected	Homozygous	Not detected	Not detected	Not detected	Not detected	Not detected	Not detected	Not detected	Not detected
Erg11|CTRG_05283|NW_003020060.1|139392|p.Tyr79Cys	Not detected	Not detected	Not detected	Not detected	Not detected	Not detected	Not detected	Not detected	Not detected	Not detected	Not detected	Not detected	Not detected	Not detected	Not detected	Not detected	Not detected	Not detected	Not detected	Not detected	Not detected	Not detected	Not detected	Not detected	Not detected	Not detected	Not detected	Not detected	Not detected	Not detected	Not detected	Not detected	Not detected	Not detected	Not detected	Not detected	Not detected	Not detected	Not detected	Not detected	Not detected	Not detected	Not detected	Not detected	Not detected	Not detected	Not detected	Not detected	Not detected
Erg3p|CTRG_04480|NW_003020058.1|464414|p.Val364Phe	Not detected	Not detected	Not detected	Not detected	Not detected	Not detected	Not detected	Not detected	Not detected	Not detected	Not detected	Heterozygous	Not detected	Not detected	Heterozygous	Not detected	Not detected	Not detected	Not detected	Heterozygous	Not detected	Not detected	Not detected	Not detected	Not detected	Not detected	Not detected	Not detected	Not detected	Not detected	Not detected	Not detected	Not detected	Not detected	Not detected	Not detected	Not detected	Not detected	Not detected	Not detected	Not detected	Not detected	Not detected	Heterozygous	Not detected	Not detected	Not detected	Not detected	Not detected
Erg3p|CTRG_04480|NW_003020058.1|464794|p.Pro237Arg	Not detected	Not detected	Not detected	Not detected	Not detected	Not detected	Not detected	Not detected	Not detected	Not detected	Not detected	Not detected	Not detected	Not detected	Not detected	Not detected	Not detected	Not detected	Not detected	Not detected	Not detected	Not detected	Not detected	Not detected	Not detected	Not detected	Not detected	Not detected	Not detected	Not detected	Not detected	Not detected	Not detected	Not detected	Not detected	Not detected	Not detected	Not detected	Not detected	Not detected	Not detected	Not detected	Not detected	Not detected	Not detected	Not detected	Not detected	Not detected	Not detected
Erg3p|CTRG_04480|NW_003020058.1|464993|p.Gly171Ser	Not detected	Not detected	Not detected	Not detected	Not detected	Not detected	Not detected	Not detected	Not detected	Not detected	Not detected	Not detected	Not detected	Not detected	Not detected	Not detected	Not detected	Not detected	Not detected	Not detected	Not detected	Not detected	Not detected	Not detected	Not detected	Not detected	Not detected	Not detected	Not detected	Not detected	Not detected	Not detected	Not detected	Not detected	Not detected	Not detected	Not detected	Not detected	Not detected	Not detected	Not detected	Not detected	Not detected	Not detected	Not detected	Not detected	Not detected	Not detected	Not detected
Erg3p|CTRG_04480|NW_003020058.1|465085|p.Phe140Ser	Not detected	Not detected	Not detected	Not detected	Not detected	Not detected	Not detected	Not detected	Not detected	Not detected	Not detected	Not detected	Not detected	Not detected	Not detected	Not detected	Not detected	Not detected	Not detected	Not detected	Not detected	Not detected	Not detected	Not detected	Not detected	Not detected	Not detected	Not detected	Not detected	Not detected	Not detected	Not detected	Not detected	Not detected	Not detected	Not detected	Not detected	Not detected	Not detected	Not detected	Not detected	Not detected	Not detected	Not detected	Not detected	Not detected	Not detected	Not detected	Not detected
Erg3p|CTRG_04480|NW_003020058.1|465170|p.Ser112Gly	Not detected	Not detected	Not detected	Not detected	Heterozygous	Not detected	Not detected	Not detected	Heterozygous	Not detected	Not detected	Not detected	Not detected	Not detected	Not detected	Not detected	Not detected	Not detected	Heterozygous	Not detected	Heterozygous	Not detected	Not detected	Not detected	Not detected	Not detected	Heterozygous	Not detected	Not detected	Not detected	Not detected	Homozygous	Heterozygous	Not detected	Not detected	Not detected	Not detected	Not detected	Not detected	Not detected	Heterozygous	Not detected	Heterozygous	Not detected	Not detected	Not detected	Not detected	Not detected	Not detected
Erg3p|CTRG_04480|NW_003020058.1|465362|p.Ala48Ser	Not detected	Not detected	Not detected	Not detected	Not detected	Not detected	Not detected	Not detected	Not detected	Not detected	Not detected	Not detected	Not detected	Not detected	Not detected	Not detected	Not detected	Not detected	Not detected	Not detected	Not detected	Not detected	Not detected	Not detected	Not detected	Not detected	Not detected	Not detected	Not detected	Not detected	Not detected	Not detected	Not detected	Not detected	Not detected	Not detected	Not detected	Not detected	Not detected	Not detected	Not detected	Not detected	Not detected	Not detected	Not detected	Not detected	Not detected	Not detected	Not detected
Erg3p|CTRG_04480|NW_003020058.1|465371|p.Leu45Phe	Not detected	Not detected	Not detected	Not detected	Not detected	Not detected	Not detected	Not detected	Not detected	Not detected	Not detected	Not detected	Not detected	Not detected	Not detected	Not detected	Not detected	Not detected	Not detected	Not detected	Not detected	Not detected	Not detected	Not detected	Not detected	Not detected	Not detected	Not detected	Not detected	Not detected	Not detected	Not detected	Not detected	Heterozygous	Not detected	Not detected	Not detected	Not detected	Not detected	Not detected	Not detected	Not detected	Not detected	Not detected	Not detected	Not detected	Not detected	Not detected	Not detected
Erg6|CTRG_02396|NW_003020055.1|710517|p.Asp252Gly	Not detected	Not detected	Not detected	Not detected	Not detected	Not detected	Not detected	Not detected	Not detected	Not detected	Not detected	Not detected	Not detected	Not detected	Not detected	Not detected	Not detected	Not detected	Heterozygous	Not detected	Heterozygous	Not detected	Not detected	Not detected	Not detected	Not detected	Not detected	Not detected	Not detected	Not detected	Not detected	Not detected	Not detected	Not detected	Not detected	Not detected	Not detected	Not detected	Not detected	Not detected	Not detected	Not detected	Heterozygous	Not detected	Not detected	Not detected	Not detected	Not detected	Not detected
Erg6|CTRG_02396|NW_003020055.1|710518|p.Asp252Asn	Not detected	Not detected	Not detected	Not detected	Not detected	Not detected	Not detected	Not detected	Not detected	Not detected	Not detected	Not detected	Not detected	Not detected	Not detected	Not detected	Not detected	Not detected	Heterozygous	Not detected	Heterozygous	Not detected	Not detected	Not detected	Not detected	Not detected	Not detected	Not detected	Not detected	Not detected	Not detected	Not detected	Not detected	Not detected	Not detected	Not detected	Not detected	Not detected	Not detected	Not detected	Not detected	Not detected	Heterozygous	Not detected	Not detected	Not detected	Not detected	Not detected	Not detected
Erg6|CTRG_02396|NW_003020055.1|710554|p.Glu240Lys	Not detected	Not detected	Not detected	Not detected	Not detected	Not detected	Not detected	Not detected	Not detected	Not detected	Not detected	Not detected	Not detected	Not detected	Not detected	Not detected	Not detected	Not detected	Not detected	Not detected	Not detected	Not detected	Not detected	Not detected	Not detected	Not detected	Not detected	Not detected	Not detected	Not detected	Not detected	Not detected	Not detected	Not detected	Not detected	Not detected	Not detected	Not detected	Not detected	Not detected	Not detected	Not detected	Not detected	Not detected	Not detected	Not detected	Not detected	Not detected	Not detected
Erg6|CTRG_02396|NW_003020055.1|710613|p.Gly220Asp	Not detected	Not detected	Not detected	Not detected	Not detected	Not detected	Not detected	Not detected	Not detected	Not detected	Not detected	Not detected	Not detected	Not detected	Not detected	Not detected	Not detected	Not detected	Not detected	Not detected	Not detected	Not detected	Not detected	Not detected	Not detected	Not detected	Not detected	Not detected	Not detected	Not detected	Not detected	Not detected	Not detected	Not detected	Not detected	Not detected	Not detected	Not detected	Not detected	Not detected	Not detected	Not detected	Not detected	Not detected	Not detected	Not detected	Not detected	Not detected	Not detected
FLU1|CTRG_04985|NW_003020059.1|344083|p.Ser2Cys	Homozygous	Heterozygous	Heterozygous	Heterozygous	Heterozygous	Heterozygous	Heterozygous	Not detected	Heterozygous	Not detected	Not detected	Not detected	Not detected	Homozygous	Not detected	Not detected	Not detected	Not detected	Not detected	Not detected	Not detected	Not detected	Homozygous	Homozygous	Heterozygous	Heterozygous	Heterozygous	Not detected	Not detected	Not detected	Not detected	Homozygous	Not detected	Not detected	Not detected	Not detected	Not detected	Not detected	Not detected	Not detected	Not detected	Heterozygous	Not detected	Not detected	Heterozygous	Homozygous	Not detected	Not detected	Not detected
FLU1|CTRG_04985|NW_003020059.1|344155|p.Thr26Pro	Not detected	Not detected	Not detected	Not detected	Not detected	Not detected	Not detected	Not detected	Not detected	Not detected	Not detected	Heterozygous	Not detected	Not detected	Heterozygous	Not detected	Homozygous	Not detected	Heterozygous	Heterozygous	Heterozygous	Not detected	Not detected	Not detected	Not detected	Not detected	Not detected	Not detected	Not detected	Not detected	Not detected	Not detected	Not detected	Homozygous	Homozygous	Not detected	Not detected	Not detected	Not detected	Not detected	Not detected	Not detected	Heterozygous	Heterozygous	Not detected	Not detected	Not detected	Not detected	Not detected
FLU1|CTRG_04985|NW_003020059.1|344191|p.Val38Met	Not detected	Heterozygous	Heterozygous	Heterozygous	Heterozygous	Heterozygous	Heterozygous	Not detected	Heterozygous	Not detected	Not detected	Heterozygous	Not detected	Not detected	Heterozygous	Not detected	Not detected	Not detected	Not detected	Heterozygous	Not detected	Not detected	Not detected	Not detected	Not detected	Not detected	Not detected	Not detected	Not detected	Not detected	Not detected	Not detected	Not detected	Not detected	Not detected	Not detected	Not detected	Heterozygous	Not detected	Not detected	Homozygous	Not detected	Not detected	Heterozygous	Not detected	Not detected	Homozygous	Not detected	Not detected
FLU1|CTRG_04985|NW_003020059.1|344207|p.Asn43Thr	Not detected	Not detected	Not detected	Not detected	Not detected	Not detected	Not detected	Heterozygous	Not detected	Not detected	Not detected	Not detected	Not detected	Not detected	Not detected	Not detected	Heterozygous	Not detected	Not detected	Not detected	Not detected	Not detected	Not detected	Not detected	Not detected	Not detected	Not detected	Not detected	Not detected	Not detected	Not detected	Not detected	Not detected	Not detected	Not detected	Not detected	Not detected	Not detected	Not detected	Not detected	Not detected	Not detected	Not detected	Not detected	Not detected	Not detected	Not detected	Not detected	Not detected
FLU1|CTRG_04985|NW_003020059.1|344237|p.Thr53Arg	Not detected	Not detected	Not detected	Not detected	Not detected	Not detected	Not detected	Heterozygous	Not detected	Not detected	Not detected	Heterozygous	Not detected	Not detected	Heterozygous	Not detected	Not detected	Not detected	Not detected	Heterozygous	Not detected	Not detected	Not detected	Not detected	Not detected	Not detected	Not detected	Not detected	Not detected	Not detected	Not detected	Not detected	Not detected	Homozygous	Not detected	Not detected	Not detected	Not detected	Not detected	Not detected	Not detected	Not detected	Not detected	Heterozygous	Not detected	Not detected	Not detected	Not detected	Not detected
FLU1|CTRG_04985|NW_003020059.1|344340|p.Arg87Ser	Not detected	Not detected	Not detected	Not detected	Not detected	Not detected	Not detected	Not detected	Not detected	Not detected	Heterozygous	Not detected	Not detected	Not detected	Not detected	Heterozygous	Not detected	Not detected	Not detected	Not detected	Not detected	Heterozygous	Not detected	Not detected	Not detected	Not detected	Not detected	Not detected	Heterozygous	Heterozygous	Heterozygous	Not detected	Not detected	Not detected	Not detected	Not detected	Not detected	Not detected	Heterozygous	Heterozygous	Not detected	Not detected	Not detected	Not detected	Not detected	Not detected	Not detected	Not detected	Not detected
FLU1|CTRG_04985|NW_003020059.1|344453|p.Arg125Lys	Not detected	Not detected	Not detected	Not detected	Not detected	Not detected	Not detected	Not detected	Not detected	Not detected	Not detected	Not detected	Not detected	Not detected	Not detected	Not detected	Not detected	Not detected	Not detected	Not detected	Not detected	Not detected	Not detected	Not detected	Not detected	Not detected	Not detected	Not detected	Not detected	Not detected	Not detected	Not detected	Not detected	Not detected	Not detected	Homozygous	Not detected	Not detected	Not detected	Not detected	Not detected	Not detected	Not detected	Not detected	Not detected	Not detected	Not detected	Not detected	Not detected
FLU1|CTRG_04985|NW_003020059.1|345836|p.His586Arg	Not detected	Heterozygous	Heterozygous	Heterozygous	Not detected	Heterozygous	Heterozygous	Not detected	Not detected	Not detected	Not detected	Not detected	Not detected	Not detected	Not detected	Not detected	Not detected	Not detected	Not detected	Not detected	Not detected	Not detected	Not detected	Not detected	Not detected	Not detected	Not detected	Not detected	Not detected	Not detected	Not detected	Not detected	Not detected	Not detected	Not detected	Not detected	Not detected	Not detected	Not detected	Not detected	Not detected	Not detected	Not detected	Not detected	Not detected	Heterozygous	Not detected	Not detected	Not detected
Mdr1|CTRG_02412|NW_003020055.1|753909|p.Ala509Ser	Not detected	Not detected	Not detected	Not detected	Not detected	Not detected	Not detected	Not detected	Not detected	Not detected	Not detected	Not detected	Not detected	Not detected	Not detected	Not detected	Not detected	Not detected	Not detected	Not detected	Not detected	Not detected	Not detected	Not detected	Not detected	Not detected	Not detected	Not detected	Not detected	Not detected	Not detected	Not detected	Not detected	Not detected	Not detected	Not detected	Not detected	Not detected	Not detected	Not detected	Not detected	Not detected	Not detected	Not detected	Not detected	Heterozygous	Heterozygous	Not detected	Not detected
Mdr1|CTRG_02412|NW_003020055.1|754195|p.Phe413Leu	Not detected	Not detected	Not detected	Not detected	Not detected	Not detected	Not detected	Not detected	Not detected	Not detected	Not detected	Not detected	Not detected	Not detected	Not detected	Not detected	Not detected	Not detected	Not detected	Not detected	Not detected	Not detected	Not detected	Not detected	Not detected	Not detected	Not detected	Not detected	Not detected	Not detected	Not detected	Not detected	Not detected	Not detected	Not detected	Not detected	Not detected	Not detected	Not detected	Not detected	Not detected	Not detected	Not detected	Not detected	Not detected	Not detected	Heterozygous	Not detected	Not detected
Mdr1|CTRG_02412|NW_003020055.1|754269|p.Val389Ile	Not detected	Not detected	Not detected	Not detected	Not detected	Not detected	Not detected	Not detected	Not detected	Not detected	Not detected	Not detected	Not detected	Not detected	Not detected	Not detected	Not detected	Not detected	Not detected	Not detected	Not detected	Not detected	Not detected	Not detected	Not detected	Not detected	Not detected	Not detected	Not detected	Not detected	Not detected	Not detected	Not detected	Not detected	Not detected	Not detected	Not detected	Not detected	Not detected	Not detected	Not detected	Not detected	Not detected	Not detected	Not detected	Not detected	Not detected	Not detected	Not detected
Mdr1|CTRG_02412|NW_003020055.1|754328|p.Arg369Lys	Not detected	Not detected	Not detected	Not detected	Not detected	Not detected	Not detected	Not detected	Not detected	Not detected	Not detected	Not detected	Not detected	Not detected	Not detected	Not detected	Not detected	Not detected	Not detected	Not detected	Not detected	Not detected	Not detected	Not detected	Not detected	Not detected	Not detected	Not detected	Not detected	Not detected	Not detected	Not detected	Heterozygous	Not detected	Not detected	Not detected	Not detected	Not detected	Not detected	Not detected	Not detected	Not detected	Not detected	Not detected	Not detected	Not detected	Not detected	Not detected	Not detected
Mdr1|CTRG_02412|NW_003020055.1|754458|p.Thr326Ala	Not detected	Not detected	Not detected	Not detected	Not detected	Not detected	Not detected	Not detected	Not detected	Not detected	Not detected	Not detected	Not detected	Not detected	Not detected	Not detected	Not detected	Not detected	Not detected	Not detected	Not detected	Not detected	Not detected	Not detected	Heterozygous	Not detected	Not detected	Not detected	Not detected	Not detected	Not detected	Not detected	Not detected	Not detected	Not detected	Not detected	Not detected	Not detected	Not detected	Not detected	Not detected	Not detected	Not detected	Not detected	Not detected	Not detected	Not detected	Not detected	Not detected
Mdr1|CTRG_02412|NW_003020055.1|754646|p.Phe263Ser	Not detected	Not detected	Not detected	Not detected	Not detected	Not detected	Not detected	Not detected	Not detected	Not detected	Not detected	Not detected	Not detected	Not detected	Not detected	Not detected	Not detected	Not detected	Not detected	Not detected	Not detected	Not detected	Not detected	Not detected	Not detected	Not detected	Not detected	Not detected	Not detected	Not detected	Not detected	Not detected	Not detected	Not detected	Not detected	Not detected	Not detected	Not detected	Not detected	Not detected	Not detected	Not detected	Not detected	Not detected	Not detected	Not detected	Not detected	Not detected	Not detected
Mdr1|CTRG_02412|NW_003020055.1|755035|p.Glu133Asp	Not detected	Not detected	Not detected	Not detected	Not detected	Not detected	Not detected	Not detected	Not detected	Not detected	Not detected	Not detected	Not detected	Not detected	Not detected	Not detected	Not detected	Not detected	Not detected	Not detected	Not detected	Not detected	Not detected	Not detected	Not detected	Not detected	Not detected	Not detected	Not detected	Not detected	Not detected	Not detected	Not detected	Not detected	Not detected	Not detected	Not detected	Not detected	Not detected	Not detected	Not detected	Not detected	Not detected	Not detected	Not detected	Not detected	Not detected	Not detected	Not detected
Mdr1|CTRG_02412|NW_003020055.1|755040|p.His132Asn	Not detected	Not detected	Not detected	Not detected	Not detected	Not detected	Not detected	Not detected	Not detected	Not detected	Not detected	Not detected	Not detected	Not detected	Not detected	Not detected	Not detected	Not detected	Not detected	Not detected	Not detected	Not detected	Not detected	Not detected	Not detected	Not detected	Not detected	Not detected	Not detected	Not detected	Not detected	Not detected	Not detected	Not detected	Heterozygous	Not detected	Not detected	Not detected	Not detected	Not detected	Not detected	Not detected	Not detected	Not detected	Not detected	Not detected	Not detected	Not detected	Not detected
Mdr1|CTRG_02412|NW_003020055.1|755070|p.Val122Ile	Not detected	Not detected	Not detected	Not detected	Not detected	Not detected	Not detected	Not detected	Not detected	Not detected	Not detected	Not detected	Not detected	Not detected	Not detected	Not detected	Not detected	Not detected	Not detected	Not detected	Not detected	Not detected	Not detected	Not detected	Not detected	Not detected	Not detected	Not detected	Not detected	Not detected	Not detected	Not detected	Not detected	Not detected	Not detected	Not detected	Not detected	Not detected	Not detected	Not detected	Not detected	Not detected	Not detected	Not detected	Not detected	Not detected	Not detected	Not detected	Not detected
Mdr1|CTRG_02412|NW_003020055.1|755207|p.Val76Ala	Not detected	Not detected	Not detected	Not detected	Not detected	Not detected	Not detected	Not detected	Not detected	Not detected	Not detected	Heterozygous	Not detected	Not detected	Heterozygous	Not detected	Heterozygous	Not detected	Not detected	Heterozygous	Not detected	Not detected	Not detected	Not detected	Not detected	Not detected	Not detected	Not detected	Not detected	Not detected	Not detected	Not detected	Not detected	Not detected	Not detected	Not detected	Not detected	Not detected	Not detected	Not detected	Not detected	Not detected	Not detected	Heterozygous	Not detected	Not detected	Not detected	Not detected	Not detected
Mdr1|CTRG_02412|NW_003020055.1|755391|p.Val15Phe	Not detected	Not detected	Not detected	Not detected	Not detected	Not detected	Not detected	Not detected	Not detected	Not detected	Not detected	Not detected	Not detected	Not detected	Not detected	Not detected	Not detected	Not detected	Not detected	Not detected	Not detected	Not detected	Not detected	Not detected	Not detected	Not detected	Not detected	Not detected	Not detected	Not detected	Not detected	Not detected	Not detected	Not detected	Not detected	Not detected	Not detected	Not detected	Not detected	Not detected	Heterozygous	Not detected	Not detected	Not detected	Not detected	Not detected	Not detected	Not detected	Not detected
Mdr1|CTRG_03501|NW_003020056.1|1103118|p.Ala30Val	Not detected	Not detected	Not detected	Not detected	Not detected	Not detected	Not detected	Not detected	Not detected	Not detected	Not detected	Not detected	Not detected	Not detected	Not detected	Not detected	Not detected	Not detected	Not detected	Not detected	Not detected	Not detected	Not detected	Not detected	Not detected	Not detected	Not detected	Not detected	Not detected	Not detected	Not detected	Not detected	Not detected	Not detected	Not detected	Not detected	Not detected	Not detected	Not detected	Not detected	Not detected	Not detected	Not detected	Not detected	Not detected	Not detected	Not detected	Not detected	Not detected
Mdr1|CTRG_03501|NW_003020056.1|1103283|p.Ser85Tyr	Not detected	Not detected	Not detected	Not detected	Not detected	Not detected	Not detected	Not detected	Not detected	Not detected	Not detected	Not detected	Not detected	Not detected	Not detected	Not detected	Not detected	Not detected	Not detected	Not detected	Not detected	Not detected	Not detected	Not detected	Not detected	Not detected	Heterozygous	Not detected	Not detected	Not detected	Not detected	Heterozygous	Not detected	Not detected	Not detected	Not detected	Not detected	Not detected	Not detected	Not detected	Not detected	Not detected	Not detected	Not detected	Not detected	Not detected	Not detected	Not detected	Not detected
Mdr1|CTRG_03501|NW_003020056.1|1103364|p.Glu112Gly	Homozygous	Heterozygous	Heterozygous	Heterozygous	Not detected	Heterozygous	Heterozygous	Heterozygous	Heterozygous	Homozygous	Homozygous	Heterozygous	Homozygous	Heterozygous	Heterozygous	Homozygous	Not detected	Not detected	Heterozygous	Heterozygous	Heterozygous	Homozygous	Heterozygous	Heterozygous	Homozygous	Heterozygous	Homozygous	Heterozygous	Homozygous	Homozygous	Heterozygous	Homozygous	Not detected	Homozygous	Not detected	Heterozygous	Not detected	Homozygous	Homozygous	Heterozygous	Heterozygous	Homozygous	Heterozygous	Heterozygous	Heterozygous	Not detected	Homozygous	Homozygous	Heterozygous
Mdr1|CTRG_03501|NW_003020056.1|1103537|p.Ala170Thr	Not detected	Not detected	Not detected	Not detected	Not detected	Not detected	Not detected	Not detected	Not detected	Not detected	Not detected	Not detected	Not detected	Not detected	Not detected	Not detected	Not detected	Not detected	Not detected	Not detected	Not detected	Not detected	Not detected	Not detected	Not detected	Not detected	Not detected	Not detected	Not detected	Not detected	Not detected	Not detected	Not detected	Not detected	Not detected	Not detected	Not detected	Not detected	Not detected	Not detected	Not detected	Not detected	Not detected	Not detected	Not detected	Not detected	Not detected	Not detected	Not detected
Mdr1|CTRG_03501|NW_003020056.1|1103639|p.Pro204Ser	Not detected	Not detected	Not detected	Not detected	Not detected	Not detected	Not detected	Not detected	Not detected	Not detected	Not detected	Not detected	Not detected	Not detected	Not detected	Not detected	Not detected	Not detected	Not detected	Not detected	Not detected	Not detected	Not detected	Not detected	Not detected	Not detected	Not detected	Not detected	Not detected	Not detected	Not detected	Not detected	Not detected	Not detected	Not detected	Not detected	Not detected	Not detected	Not detected	Not detected	Not detected	Not detected	Not detected	Not detected	Not detected	Not detected	Not detected	Not detected	Not detected
Mdr1|CTRG_03501|NW_003020056.1|1103694|p.Pro222Leu	Not detected	Not detected	Not detected	Not detected	Not detected	Not detected	Not detected	Heterozygous	Not detected	Not detected	Not detected	Not detected	Not detected	Heterozygous	Not detected	Not detected	Not detected	Not detected	Not detected	Not detected	Not detected	Not detected	Not detected	Heterozygous	Not detected	Not detected	Not detected	Not detected	Not detected	Not detected	Not detected	Not detected	Not detected	Not detected	Not detected	Not detected	Not detected	Not detected	Not detected	Not detected	Not detected	Not detected	Not detected	Not detected	Not detected	Heterozygous	Not detected	Not detected	Not detected
Mdr1|CTRG_03501|NW_003020056.1|1103940|p.Arg304Pro	Not detected	Not detected	Not detected	Not detected	Not detected	Not detected	Not detected	Not detected	Not detected	Not detected	Not detected	Not detected	Not detected	Not detected	Not detected	Not detected	Not detected	Not detected	Not detected	Not detected	Not detected	Not detected	Not detected	Not detected	Not detected	Not detected	Not detected	Not detected	Not detected	Not detected	Not detected	Not detected	Not detected	Not detected	Not detected	Not detected	Not detected	Not detected	Not detected	Not detected	Not detected	Not detected	Not detected	Not detected	Not detected	Not detected	Not detected	Not detected	Not detected
Mdr1|CTRG_03501|NW_003020056.1|1103958|p.Ile310Thr	Not detected	Not detected	Not detected	Not detected	Not detected	Not detected	Not detected	Not detected	Not detected	Not detected	Not detected	Not detected	Not detected	Not detected	Not detected	Not detected	Not detected	Not detected	Not detected	Not detected	Not detected	Not detected	Not detected	Not detected	Not detected	Not detected	Not detected	Not detected	Not detected	Not detected	Not detected	Not detected	Not detected	Not detected	Not detected	Not detected	Not detected	Not detected	Not detected	Not detected	Not detected	Not detected	Not detected	Not detected	Not detected	Not detected	Not detected	Not detected	Not detected
Mdr1|CTRG_03501|NW_003020056.1|1104077|p.Glu350Lys	Heterozygous	Not detected	Not detected	Not detected	Not detected	Not detected	Not detected	Not detected	Not detected	Not detected	Not detected	Not detected	Not detected	Not detected	Not detected	Not detected	Not detected	Not detected	Not detected	Not detected	Not detected	Not detected	Not detected	Not detected	Not detected	Not detected	Not detected	Not detected	Not detected	Not detected	Not detected	Not detected	Not detected	Not detected	Not detected	Not detected	Not detected	Not detected	Not detected	Not detected	Heterozygous	Not detected	Not detected	Not detected	Not detected	Not detected	Not detected	Not detected	Not detected
Mdr1|CTRG_03501|NW_003020056.1|1104116|p.Val363Leu	Not detected	Not detected	Not detected	Not detected	Not detected	Not detected	Not detected	Heterozygous	Not detected	Heterozygous	Homozygous	Heterozygous	Not detected	Heterozygous	Heterozygous	Homozygous	Not detected	Not detected	Not detected	Heterozygous	Not detected	Homozygous	Heterozygous	Heterozygous	Heterozygous	Not detected	Homozygous	Not detected	Homozygous	Homozygous	Heterozygous	Homozygous	Not detected	Not detected	Not detected	Heterozygous	Not detected	Not detected	Homozygous	Heterozygous	Not detected	Not detected	Not detected	Heterozygous	Heterozygous	Not detected	Homozygous	Not detected	Not detected
Mdr1|CTRG_03501|NW_003020056.1|1104168|p.Pro380Leu	Not detected	Not detected	Not detected	Not detected	Not detected	Not detected	Not detected	Heterozygous	Not detected	Heterozygous	Homozygous	Heterozygous	Not detected	Not detected	Heterozygous	Homozygous	Not detected	Not detected	Not detected	Heterozygous	Not detected	Homozygous	Heterozygous	Not detected	Not detected	Not detected	Homozygous	Not detected	Homozygous	Homozygous	Heterozygous	Homozygous	Not detected	Not detected	Not detected	Heterozygous	Not detected	Not detected	Homozygous	Heterozygous	Not detected	Not detected	Not detected	Heterozygous	Not detected	Not detected	Heterozygous	Not detected	Not detected
Mdr1|CTRG_03501|NW_003020056.1|1104462|p.Pro478Leu	Not detected	Not detected	Not detected	Not detected	Not detected	Not detected	Not detected	Not detected	Not detected	Not detected	Not detected	Not detected	Not detected	Not detected	Not detected	Not detected	Not detected	Not detected	Not detected	Not detected	Not detected	Not detected	Not detected	Not detected	Not detected	Not detected	Not detected	Not detected	Not detected	Not detected	Not detected	Not detected	Not detected	Not detected	Not detected	Not detected	Not detected	Not detected	Not detected	Not detected	Not detected	Not detected	Not detected	Not detected	Not detected	Not detected	Not detected	Not detected	Not detected
Mdr1|CTRG_03501|NW_003020056.1|1104507|p.Val493Gly	Homozygous	Homozygous	Homozygous	Homozygous	Homozygous	Homozygous	Homozygous	Heterozygous	Homozygous	Homozygous	Homozygous	Homozygous	Homozygous	Heterozygous	Homozygous	Homozygous	Homozygous	Not detected	Homozygous	Homozygous	Homozygous	Homozygous	Homozygous	Heterozygous	Homozygous	Homozygous	Homozygous	Homozygous	Homozygous	Homozygous	Homozygous	Homozygous	Homozygous	Homozygous	Homozygous	Homozygous	Not detected	Homozygous	Homozygous	Homozygous	Homozygous	Homozygous	Homozygous	Homozygous	Homozygous	Heterozygous	Homozygous	Homozygous	Homozygous
Mdr1|CTRG_03501|NW_003020056.1|1104596|p.Lys523Glu	Not detected	Not detected	Not detected	Not detected	Not detected	Not detected	Not detected	Not detected	Not detected	Not detected	Not detected	Not detected	Not detected	Not detected	Not detected	Not detected	Not detected	Not detected	Not detected	Not detected	Not detected	Not detected	Not detected	Not detected	Not detected	Not detected	Not detected	Heterozygous	Not detected	Not detected	Not detected	Not detected	Not detected	Not detected	Not detected	Not detected	Not detected	Not detected	Not detected	Not detected	Not detected	Not detected	Not detected	Not detected	Not detected	Not detected	Not detected	Not detected	Not detected
MMR1|CTRG_02269|NW_003020055.1|387618|p.Ile1130Met	Heterozygous	Homozygous	Homozygous	Homozygous	Not detected	Homozygous	Homozygous	Heterozygous	Homozygous	Heterozygous	Homozygous	Homozygous	Homozygous	Homozygous	Homozygous	Homozygous	Homozygous	Homozygous	Heterozygous	Homozygous	Heterozygous	Homozygous	Homozygous	Homozygous	Heterozygous	Heterozygous	Homozygous	Not detected	Homozygous	Homozygous	Homozygous	Homozygous	Heterozygous	Homozygous	Homozygous	Homozygous	Homozygous	Heterozygous	Homozygous	Homozygous	Heterozygous	Homozygous	Heterozygous	Homozygous	Homozygous	Not detected	Not detected	Homozygous	Not detected
MMR1|CTRG_02269|NW_003020055.1|387732|p.Asp1092Glu	Not detected	Heterozygous	Heterozygous	Heterozygous	Not detected	Heterozygous	Heterozygous	Not detected	Homozygous	Not detected	Homozygous	Not detected	Not detected	Not detected	Not detected	Homozygous	Not detected	Heterozygous	Not detected	Not detected	Not detected	Homozygous	Not detected	Not detected	Not detected	Not detected	Not detected	Not detected	Not detected	Homozygous	Heterozygous	Not detected	Not detected	Not detected	Heterozygous	Heterozygous	Heterozygous	Not detected	Not detected	Heterozygous	Not detected	Homozygous	Not detected	Not detected	Not detected	Not detected	Not detected	Homozygous	Not detected
MMR1|CTRG_02269|NW_003020055.1|387802|p.Thr1069Ile	Not detected	Not detected	Not detected	Not detected	Not detected	Not detected	Not detected	Not detected	Not detected	Not detected	Not detected	Not detected	Not detected	Not detected	Not detected	Not detected	Not detected	Not detected	Not detected	Not detected	Not detected	Not detected	Not detected	Not detected	Not detected	Not detected	Not detected	Not detected	Not detected	Not detected	Not detected	Not detected	Not detected	Not detected	Not detected	Not detected	Not detected	Heterozygous	Not detected	Not detected	Not detected	Not detected	Not detected	Not detected	Not detected	Not detected	Not detected	Not detected	Not detected
MMR1|CTRG_02269|NW_003020055.1|387877|p.Thr1044Asn	Not detected	Heterozygous	Heterozygous	Heterozygous	Not detected	Heterozygous	Heterozygous	Not detected	Homozygous	Heterozygous	Homozygous	Homozygous	Homozygous	Not detected	Homozygous	Homozygous	Heterozygous	Homozygous	Heterozygous	Homozygous	Heterozygous	Homozygous	Not detected	Not detected	Not detected	Not detected	Not detected	Not detected	Homozygous	Homozygous	Homozygous	Not detected	Not detected	Homozygous	Homozygous	Homozygous	Homozygous	Heterozygous	Homozygous	Homozygous	Not detected	Homozygous	Heterozygous	Homozygous	Heterozygous	Not detected	Not detected	Homozygous	Not detected
MMR1|CTRG_02269|NW_003020055.1|387883|p.Thr1042Asn	Not detected	Heterozygous	Heterozygous	Heterozygous	Not detected	Heterozygous	Heterozygous	Not detected	Homozygous	Heterozygous	Homozygous	Homozygous	Homozygous	Not detected	Homozygous	Homozygous	Heterozygous	Homozygous	Heterozygous	Homozygous	Heterozygous	Homozygous	Not detected	Not detected	Not detected	Not detected	Not detected	Not detected	Homozygous	Homozygous	Homozygous	Not detected	Not detected	Homozygous	Homozygous	Homozygous	Homozygous	Heterozygous	Homozygous	Homozygous	Not detected	Homozygous	Heterozygous	Homozygous	Heterozygous	Not detected	Not detected	Homozygous	Not detected
MMR1|CTRG_02269|NW_003020055.1|387942|p.Met1022Ile	Not detected	Heterozygous	Heterozygous	Heterozygous	Not detected	Heterozygous	Heterozygous	Not detected	Homozygous	Heterozygous	Homozygous	Homozygous	Homozygous	Not detected	Homozygous	Homozygous	Heterozygous	Homozygous	Heterozygous	Homozygous	Heterozygous	Homozygous	Not detected	Not detected	Not detected	Not detected	Not detected	Not detected	Homozygous	Homozygous	Homozygous	Not detected	Not detected	Homozygous	Homozygous	Homozygous	Homozygous	Heterozygous	Homozygous	Homozygous	Not detected	Homozygous	Heterozygous	Homozygous	Heterozygous	Not detected	Not detected	Homozygous	Not detected
MMR1|CTRG_02269|NW_003020055.1|387976|p.Thr1011Ile	Not detected	Not detected	Not detected	Not detected	Not detected	Not detected	Not detected	Not detected	Not detected	Not detected	Not detected	Not detected	Not detected	Not detected	Not detected	Not detected	Not detected	Not detected	Not detected	Not detected	Not detected	Not detected	Not detected	Not detected	Not detected	Not detected	Not detected	Not detected	Not detected	Not detected	Not detected	Not detected	Not detected	Not detected	Not detected	Not detected	Not detected	Not detected	Not detected	Not detected	Not detected	Not detected	Not detected	Not detected	Not detected	Not detected	Not detected	Not detected	Not detected
MMR1|CTRG_02269|NW_003020055.1|388066|p.Ser981Leu	Not detected	Not detected	Not detected	Not detected	Not detected	Not detected	Not detected	Not detected	Not detected	Not detected	Not detected	Not detected	Not detected	Not detected	Not detected	Not detected	Not detected	Not detected	Not detected	Not detected	Not detected	Not detected	Not detected	Not detected	Not detected	Not detected	Not detected	Not detected	Not detected	Not detected	Not detected	Not detected	Not detected	Not detected	Not detected	Not detected	Not detected	Not detected	Not detected	Not detected	Not detected	Not detected	Not detected	Not detected	Not detected	Not detected	Not detected	Not detected	Not detected
MMR1|CTRG_02269|NW_003020055.1|388076|p.Pro978Ser	Not detected	Not detected	Not detected	Not detected	Not detected	Not detected	Not detected	Not detected	Not detected	Not detected	Not detected	Not detected	Not detected	Heterozygous	Not detected	Not detected	Not detected	Not detected	Not detected	Not detected	Not detected	Not detected	Not detected	Not detected	Not detected	Not detected	Not detected	Not detected	Not detected	Not detected	Not detected	Not detected	Not detected	Not detected	Not detected	Not detected	Not detected	Not detected	Not detected	Not detected	Not detected	Not detected	Not detected	Not detected	Not detected	Not detected	Not detected	Not detected	Not detected
MMR1|CTRG_02269|NW_003020055.1|388447|p.Leu854Ser	Not detected	Not detected	Not detected	Not detected	Not detected	Not detected	Not detected	Not detected	Not detected	Not detected	Not detected	Not detected	Not detected	Not detected	Not detected	Not detected	Not detected	Not detected	Not detected	Not detected	Not detected	Not detected	Not detected	Not detected	Not detected	Not detected	Not detected	Not detected	Not detected	Not detected	Heterozygous	Not detected	Not detected	Not detected	Not detected	Not detected	Not detected	Not detected	Not detected	Not detected	Not detected	Not detected	Not detected	Not detected	Not detected	Not detected	Not detected	Not detected	Not detected
MMR1|CTRG_02269|NW_003020055.1|388739|p.Lys757Glu	Not detected	Not detected	Not detected	Not detected	Not detected	Not detected	Not detected	Not detected	Not detected	Not detected	Not detected	Not detected	Not detected	Not detected	Not detected	Not detected	Not detected	Not detected	Not detected	Not detected	Not detected	Not detected	Not detected	Not detected	Not detected	Not detected	Not detected	Not detected	Not detected	Not detected	Not detected	Not detected	Not detected	Not detected	Not detected	Not detected	Not detected	Not detected	Not detected	Not detected	Not detected	Not detected	Not detected	Not detected	Not detected	Not detected	Not detected	Not detected	Not detected
MMR1|CTRG_02269|NW_003020055.1|388787|p.Tyr741His	Not detected	Not detected	Not detected	Not detected	Not detected	Not detected	Not detected	Not detected	Not detected	Not detected	Not detected	Not detected	Not detected	Not detected	Not detected	Not detected	Not detected	Not detected	Not detected	Not detected	Not detected	Not detected	Not detected	Not detected	Not detected	Not detected	Not detected	Not detected	Not detected	Not detected	Not detected	Not detected	Not detected	Not detected	Not detected	Not detected	Not detected	Not detected	Not detected	Not detected	Not detected	Not detected	Not detected	Not detected	Not detected	Not detected	Not detected	Not detected	Not detected
MMR1|CTRG_02269|NW_003020055.1|388918|p.Gly697Asp	Not detected	Not detected	Not detected	Not detected	Not detected	Not detected	Not detected	Not detected	Not detected	Not detected	Not detected	Not detected	Not detected	Not detected	Not detected	Not detected	Not detected	Not detected	Not detected	Not detected	Not detected	Not detected	Not detected	Not detected	Not detected	Not detected	Not detected	Not detected	Not detected	Not detected	Not detected	Not detected	Not detected	Not detected	Not detected	Not detected	Not detected	Not detected	Not detected	Not detected	Heterozygous	Not detected	Not detected	Not detected	Not detected	Not detected	Not detected	Not detected	Not detected
MMR1|CTRG_02269|NW_003020055.1|389012|p.Pro666Ser	Not detected	Not detected	Not detected	Not detected	Not detected	Not detected	Not detected	Not detected	Not detected	Not detected	Not detected	Not detected	Not detected	Not detected	Not detected	Not detected	Not detected	Not detected	Not detected	Not detected	Not detected	Not detected	Not detected	Not detected	Not detected	Not detected	Not detected	Not detected	Not detected	Not detected	Not detected	Not detected	Not detected	Not detected	Not detected	Not detected	Not detected	Not detected	Not detected	Not detected	Not detected	Not detected	Not detected	Not detected	Not detected	Not detected	Not detected	Not detected	Not detected
MMR1|CTRG_02269|NW_003020055.1|389251|p.Leu586Ser	Not detected	Not detected	Not detected	Not detected	Not detected	Not detected	Not detected	Not detected	Not detected	Not detected	Not detected	Not detected	Not detected	Not detected	Not detected	Not detected	Not detected	Not detected	Not detected	Not detected	Not detected	Not detected	Not detected	Not detected	Not detected	Not detected	Not detected	Not detected	Not detected	Not detected	Not detected	Not detected	Not detected	Not detected	Not detected	Not detected	Not detected	Not detected	Not detected	Not detected	Not detected	Not detected	Not detected	Not detected	Not detected	Not detected	Not detected	Not detected	Not detected
MMR1|CTRG_02269|NW_003020055.1|389440|p.Ser523Phe	Not detected	Not detected	Not detected	Not detected	Not detected	Not detected	Not detected	Not detected	Heterozygous	Not detected	Homozygous	Not detected	Not detected	Not detected	Not detected	Homozygous	Not detected	Not detected	Not detected	Not detected	Not detected	Homozygous	Not detected	Not detected	Not detected	Not detected	Not detected	Not detected	Not detected	Homozygous	Heterozygous	Not detected	Not detected	Not detected	Not detected	Heterozygous	Not detected	Not detected	Not detected	Heterozygous	Not detected	Not detected	Not detected	Not detected	Not detected	Not detected	Not detected	Not detected	Not detected
MMR1|CTRG_02269|NW_003020055.1|389777|p.Glu411Lys	Not detected	Not detected	Not detected	Not detected	Not detected	Not detected	Not detected	Not detected	Not detected	Not detected	Not detected	Not detected	Not detected	Not detected	Not detected	Not detected	Not detected	Not detected	Not detected	Not detected	Not detected	Not detected	Not detected	Not detected	Not detected	Not detected	Not detected	Not detected	Not detected	Not detected	Not detected	Not detected	Not detected	Not detected	Not detected	Not detected	Not detected	Not detected	Not detected	Not detected	Not detected	Not detected	Not detected	Not detected	Not detected	Not detected	Not detected	Not detected	Not detected
MMR1|CTRG_02269|NW_003020055.1|389966|p.Phe348Val	Not detected	Not detected	Not detected	Not detected	Not detected	Not detected	Not detected	Not detected	Not detected	Not detected	Not detected	Not detected	Not detected	Not detected	Not detected	Not detected	Not detected	Not detected	Not detected	Not detected	Not detected	Not detected	Not detected	Not detected	Not detected	Not detected	Not detected	Not detected	Not detected	Not detected	Not detected	Not detected	Not detected	Not detected	Not detected	Not detected	Not detected	Not detected	Not detected	Not detected	Not detected	Not detected	Not detected	Not detected	Not detected	Not detected	Not detected	Not detected	Not detected
MMR1|CTRG_02269|NW_003020055.1|390031|p.Arg326His	Not detected	Not detected	Not detected	Not detected	Not detected	Not detected	Not detected	Not detected	Not detected	Not detected	Not detected	Not detected	Not detected	Not detected	Not detected	Not detected	Not detected	Not detected	Not detected	Not detected	Not detected	Not detected	Not detected	Not detected	Not detected	Not detected	Not detected	Not detected	Not detected	Not detected	Not detected	Not detected	Not detected	Not detected	Not detected	Not detected	Not detected	Heterozygous	Not detected	Not detected	Not detected	Not detected	Not detected	Not detected	Not detected	Not detected	Not detected	Not detected	Not detected
MMR1|CTRG_02269|NW_003020055.1|390166|p.Asp281Val	Not detected	Not detected	Not detected	Not detected	Not detected	Not detected	Not detected	Not detected	Not detected	Not detected	Not detected	Not detected	Not detected	Not detected	Not detected	Not detected	Not detected	Not detected	Not detected	Not detected	Not detected	Not detected	Not detected	Not detected	Not detected	Not detected	Not detected	Not detected	Not detected	Not detected	Not detected	Not detected	Not detected	Not detected	Not detected	Not detected	Not detected	Heterozygous	Not detected	Not detected	Not detected	Not detected	Not detected	Not detected	Not detected	Not detected	Not detected	Not detected	Not detected
MMR1|CTRG_02269|NW_003020055.1|390293|p.Pro239Ser	Not detected	Not detected	Not detected	Not detected	Not detected	Not detected	Not detected	Not detected	Not detected	Not detected	Not detected	Not detected	Not detected	Not detected	Not detected	Not detected	Not detected	Not detected	Not detected	Not detected	Not detected	Not detected	Not detected	Not detected	Not detected	Not detected	Not detected	Not detected	Not detected	Not detected	Not detected	Not detected	Not detected	Not detected	Heterozygous	Not detected	Not detected	Not detected	Not detected	Not detected	Not detected	Not detected	Not detected	Not detected	Not detected	Not detected	Not detected	Not detected	Not detected
MMR1|CTRG_02269|NW_003020055.1|390343|p.Pro222Leu	Not detected	Not detected	Not detected	Not detected	Not detected	Not detected	Not detected	Not detected	Not detected	Not detected	Not detected	Not detected	Not detected	Not detected	Not detected	Not detected	Not detected	Not detected	Not detected	Not detected	Not detected	Not detected	Not detected	Not detected	Not detected	Not detected	Not detected	Not detected	Not detected	Not detected	Not detected	Not detected	Not detected	Not detected	Not detected	Not detected	Not detected	Not detected	Not detected	Not detected	Not detected	Not detected	Not detected	Not detected	Not detected	Heterozygous	Not detected	Not detected	Not detected
MMR1|CTRG_02269|NW_003020055.1|390610|p.Val133Ala	Not detected	Not detected	Not detected	Not detected	Not detected	Not detected	Not detected	Not detected	Heterozygous	Not detected	Not detected	Heterozygous	Homozygous	Homozygous	Heterozygous	Not detected	Heterozygous	Heterozygous	Not detected	Heterozygous	Not detected	Not detected	Heterozygous	Heterozygous	Not detected	Not detected	Not detected	Not detected	Homozygous	Not detected	Heterozygous	Heterozygous	Heterozygous	Heterozygous	Homozygous	Heterozygous	Heterozygous	Heterozygous	Homozygous	Heterozygous	Not detected	Not detected	Not detected	Heterozygous	Heterozygous	Heterozygous	Not detected	Not detected	Not detected
MMR1|CTRG_02269|NW_003020055.1|390665|p.Ser115Ala	Not detected	Not detected	Not detected	Not detected	Not detected	Not detected	Not detected	Not detected	Not detected	Not detected	Not detected	Not detected	Not detected	Not detected	Not detected	Not detected	Heterozygous	Not detected	Not detected	Not detected	Not detected	Not detected	Not detected	Not detected	Not detected	Not detected	Not detected	Not detected	Not detected	Not detected	Not detected	Not detected	Not detected	Not detected	Not detected	Not detected	Not detected	Not detected	Not detected	Not detected	Not detected	Not detected	Not detected	Not detected	Not detected	Not detected	Not detected	Not detected	Not detected
MMR1|CTRG_02269|NW_003020055.1|390725|p.Thr95Ala	Not detected	Not detected	Not detected	Not detected	Not detected	Not detected	Not detected	Not detected	Not detected	Not detected	Not detected	Not detected	Not detected	Not detected	Not detected	Not detected	Not detected	Not detected	Not detected	Not detected	Not detected	Not detected	Not detected	Not detected	Not detected	Not detected	Not detected	Not detected	Not detected	Not detected	Not detected	Not detected	Not detected	Not detected	Not detected	Not detected	Not detected	Not detected	Not detected	Not detected	Not detected	Not detected	Not detected	Not detected	Not detected	Not detected	Not detected	Not detected	Not detected
MMR1|CTRG_02269|NW_003020055.1|390749|p.Ala87Thr	Not detected	Not detected	Not detected	Not detected	Not detected	Not detected	Not detected	Not detected	Not detected	Not detected	Not detected	Heterozygous	Homozygous	Homozygous	Heterozygous	Not detected	Heterozygous	Heterozygous	Not detected	Heterozygous	Not detected	Not detected	Not detected	Heterozygous	Not detected	Not detected	Not detected	Not detected	Homozygous	Not detected	Heterozygous	Heterozygous	Heterozygous	Heterozygous	Heterozygous	Heterozygous	Heterozygous	Heterozygous	Homozygous	Heterozygous	Not detected	Not detected	Not detected	Heterozygous	Heterozygous	Heterozygous	Not detected	Not detected	Not detected
MMR1|CTRG_02269|NW_003020055.1|390758|p.Ile84Val	Not detected	Not detected	Not detected	Not detected	Not detected	Not detected	Not detected	Not detected	Not detected	Not detected	Not detected	Not detected	Not detected	Not detected	Not detected	Not detected	Not detected	Not detected	Not detected	Not detected	Not detected	Not detected	Not detected	Not detected	Not detected	Not detected	Not detected	Not detected	Not detected	Not detected	Not detected	Not detected	Not detected	Not detected	Not detected	Not detected	Not detected	Heterozygous	Not detected	Not detected	Not detected	Not detected	Not detected	Not detected	Not detected	Not detected	Not detected	Not detected	Not detected
MMR1|CTRG_02269|NW_003020055.1|390963|p.Glu15Asp	Not detected	Not detected	Not detected	Not detected	Not detected	Not detected	Not detected	Not detected	Not detected	Not detected	Not detected	Not detected	Not detected	Not detected	Not detected	Not detected	Not detected	Not detected	Not detected	Not detected	Not detected	Not detected	Not detected	Not detected	Not detected	Not detected	Not detected	Not detected	Not detected	Not detected	Not detected	Not detected	Not detected	Not detected	Not detected	Not detected	Not detected	Not detected	Not detected	Not detected	Not detected	Not detected	Not detected	Not detected	Not detected	Not detected	Not detected	Not detected	Not detected
Ndt80|CTRG_01097|NW_003020049.1|25903|p.Arg463Ile	Not detected	Not detected	Not detected	Not detected	Not detected	Not detected	Not detected	Not detected	Not detected	Not detected	Not detected	Not detected	Not detected	Not detected	Not detected	Not detected	Not detected	Not detected	Not detected	Not detected	Not detected	Not detected	Not detected	Not detected	Not detected	Not detected	Not detected	Not detected	Not detected	Not detected	Not detected	Not detected	Not detected	Not detected	Not detected	Not detected	Not detected	Not detected	Not detected	Not detected	Not detected	Not detected	Not detected	Not detected	Not detected	Not detected	Not detected	Not detected	Not detected
Ndt80|CTRG_01097|NW_003020049.1|26209|p.Arg361Lys	Not detected	Not detected	Not detected	Not detected	Not detected	Not detected	Not detected	Not detected	Not detected	Not detected	Not detected	Not detected	Not detected	Not detected	Not detected	Not detected	Not detected	Not detected	Not detected	Not detected	Not detected	Not detected	Not detected	Not detected	Not detected	Not detected	Not detected	Not detected	Not detected	Not detected	Not detected	Not detected	Not detected	Not detected	Not detected	Heterozygous	Not detected	Not detected	Not detected	Not detected	Not detected	Not detected	Not detected	Not detected	Not detected	Not detected	Not detected	Not detected	Not detected
Ndt80|CTRG_01097|NW_003020049.1|26864|p.Ala143Thr	Heterozygous	Not detected	Not detected	Not detected	Not detected	Not detected	Not detected	Not detected	Not detected	Not detected	Not detected	Homozygous	Not detected	Not detected	Homozygous	Not detected	Not detected	Not detected	Heterozygous	Homozygous	Heterozygous	Not detected	Not detected	Not detected	Not detected	Not detected	Not detected	Not detected	Not detected	Not detected	Not detected	Not detected	Not detected	Not detected	Heterozygous	Not detected	Not detected	Not detected	Not detected	Not detected	Not detected	Not detected	Heterozygous	Homozygous	Not detected	Heterozygous	Not detected	Not detected	Not detected
Ndt80|CTRG_01097|NW_003020049.1|26984|p.Arg103Cys	Not detected	Not detected	Not detected	Not detected	Not detected	Not detected	Not detected	Not detected	Not detected	Not detected	Not detected	Not detected	Not detected	Not detected	Not detected	Not detected	Not detected	Not detected	Not detected	Not detected	Not detected	Not detected	Not detected	Not detected	Not detected	Not detected	Not detected	Not detected	Not detected	Not detected	Not detected	Not detected	Not detected	Not detected	Not detected	Not detected	Not detected	Not detected	Not detected	Not detected	Not detected	Not detected	Not detected	Not detected	Not detected	Not detected	Not detected	Not detected	Not detected
Ndt80|CTRG_01097|NW_003020049.1|27026|p.Ala89Thr	Not detected	Not detected	Not detected	Not detected	Not detected	Not detected	Not detected	Not detected	Not detected	Not detected	Not detected	Not detected	Not detected	Not detected	Not detected	Not detected	Not detected	Not detected	Not detected	Not detected	Not detected	Not detected	Not detected	Not detected	Not detected	Not detected	Not detected	Not detected	Not detected	Not detected	Not detected	Not detected	Not detected	Not detected	Not detected	Not detected	Not detected	Not detected	Not detected	Not detected	Not detected	Not detected	Not detected	Not detected	Not detected	Not detected	Not detected	Not detected	Heterozygous
Ndt80|CTRG_01097|NW_003020049.1|27044|p.Thr83Pro	Not detected	Not detected	Not detected	Not detected	Not detected	Not detected	Not detected	Not detected	Not detected	Not detected	Not detected	Not detected	Not detected	Not detected	Not detected	Not detected	Not detected	Not detected	Not detected	Not detected	Not detected	Not detected	Not detected	Not detected	Not detected	Not detected	Not detected	Not detected	Not detected	Not detected	Not detected	Not detected	Not detected	Not detected	Not detected	Not detected	Not detected	Not detected	Heterozygous	Not detected	Not detected	Not detected	Not detected	Not detected	Not detected	Not detected	Not detected	Not detected	Not detected
SNQ2|CTRG_05971|NW_003020040.1|10203|p.Gly186Asp	Not detected	Not detected	Not detected	Not detected	Not detected	Not detected	Not detected	Not detected	Not detected	Not detected	Not detected	Not detected	Not detected	Not detected	Not detected	Not detected	Not detected	Not detected	Not detected	Not detected	Not detected	Not detected	Not detected	Not detected	Not detected	Not detected	Not detected	Not detected	Not detected	Not detected	Heterozygous	Not detected	Not detected	Not detected	Not detected	Not detected	Not detected	Not detected	Not detected	Not detected	Not detected	Not detected	Not detected	Not detected	Not detected	Not detected	Not detected	Not detected	Not detected
SNQ2|CTRG_05971|NW_003020040.1|10434|p.Gly263Glu	Not detected	Not detected	Not detected	Not detected	Not detected	Not detected	Not detected	Not detected	Not detected	Not detected	Not detected	Not detected	Not detected	Not detected	Not detected	Not detected	Not detected	Not detected	Not detected	Not detected	Not detected	Not detected	Not detected	Not detected	Not detected	Not detected	Not detected	Not detected	Not detected	Not detected	Not detected	Not detected	Not detected	Not detected	Not detected	Not detected	Not detected	Not detected	Not detected	Not detected	Not detected	Not detected	Not detected	Not detected	Not detected	Not detected	Heterozygous	Not detected	Not detected
SNQ2|CTRG_05971|NW_003020040.1|10518|p.Val291Ala	Not detected	Not detected	Not detected	Not detected	Not detected	Not detected	Not detected	Not detected	Not detected	Not detected	Not detected	Not detected	Not detected	Not detected	Not detected	Not detected	Not detected	Not detected	Not detected	Not detected	Not detected	Not detected	Not detected	Not detected	Not detected	Not detected	Not detected	Heterozygous	Not detected	Not detected	Not detected	Not detected	Not detected	Not detected	Not detected	Not detected	Not detected	Not detected	Not detected	Not detected	Not detected	Not detected	Not detected	Not detected	Not detected	Not detected	Not detected	Not detected	Not detected
SNQ2|CTRG_05971|NW_003020040.1|10763|p.Leu373Phe	Not detected	Not detected	Not detected	Not detected	Not detected	Not detected	Not detected	Not detected	Not detected	Not detected	Not detected	Not detected	Not detected	Not detected	Not detected	Not detected	Not detected	Not detected	Not detected	Not detected	Not detected	Not detected	Not detected	Not detected	Not detected	Not detected	Not detected	Not detected	Not detected	Not detected	Not detected	Not detected	Not detected	Not detected	Not detected	Not detected	Not detected	Not detected	Not detected	Not detected	Not detected	Not detected	Not detected	Not detected	Heterozygous	Not detected	Not detected	Not detected	Not detected
SNQ2|CTRG_05971|NW_003020040.1|10817|p.Phe391Leu	Not detected	Not detected	Not detected	Not detected	Not detected	Not detected	Not detected	Not detected	Not detected	Not detected	Not detected	Not detected	Not detected	Not detected	Not detected	Not detected	Not detected	Not detected	Not detected	Not detected	Not detected	Not detected	Not detected	Not detected	Not detected	Not detected	Not detected	Not detected	Not detected	Not detected	Not detected	Not detected	Not detected	Not detected	Heterozygous	Not detected	Not detected	Not detected	Not detected	Not detected	Not detected	Not detected	Not detected	Not detected	Not detected	Not detected	Not detected	Not detected	Not detected
SNQ2|CTRG_05971|NW_003020040.1|10921|p.Asn425Lys	Not detected	Not detected	Not detected	Not detected	Not detected	Not detected	Not detected	Not detected	Not detected	Not detected	Not detected	Not detected	Not detected	Not detected	Not detected	Not detected	Not detected	Not detected	Not detected	Not detected	Not detected	Not detected	Not detected	Not detected	Not detected	Not detected	Not detected	Not detected	Not detected	Not detected	Not detected	Not detected	Not detected	Not detected	Not detected	Not detected	Not detected	Heterozygous	Not detected	Not detected	Not detected	Not detected	Not detected	Not detected	Not detected	Not detected	Not detected	Not detected	Not detected
SNQ2|CTRG_05971|NW_003020040.1|10973|p.Gln443Lys	Not detected	Not detected	Not detected	Not detected	Not detected	Not detected	Not detected	Heterozygous	Not detected	Not detected	Not detected	Not detected	Not detected	Not detected	Not detected	Not detected	Not detected	Not detected	Not detected	Not detected	Not detected	Not detected	Not detected	Not detected	Not detected	Not detected	Not detected	Not detected	Not detected	Not detected	Not detected	Not detected	Not detected	Not detected	Not detected	Not detected	Not detected	Not detected	Not detected	Not detected	Not detected	Not detected	Not detected	Not detected	Not detected	Not detected	Not detected	Not detected	Not detected
SNQ2|CTRG_05971|NW_003020040.1|11033|p.Val463Ile	Not detected	Not detected	Not detected	Not detected	Not detected	Not detected	Not detected	Not detected	Not detected	Not detected	Not detected	Not detected	Not detected	Not detected	Not detected	Not detected	Not detected	Not detected	Not detected	Not detected	Not detected	Not detected	Not detected	Not detected	Not detected	Not detected	Not detected	Not detected	Not detected	Not detected	Not detected	Not detected	Not detected	Not detected	Not detected	Not detected	Not detected	Not detected	Not detected	Not detected	Not detected	Not detected	Not detected	Not detected	Not detected	Not detected	Not detected	Not detected	Not detected
SNQ2|CTRG_05971|NW_003020040.1|11166|p.Asp507Ala	Not detected	Not detected	Not detected	Not detected	Not detected	Not detected	Not detected	Not detected	Not detected	Not detected	Not detected	Not detected	Not detected	Not detected	Not detected	Not detected	Heterozygous	Not detected	Not detected	Not detected	Not detected	Not detected	Not detected	Not detected	Not detected	Not detected	Not detected	Not detected	Not detected	Not detected	Not detected	Not detected	Not detected	Not detected	Not detected	Not detected	Not detected	Not detected	Not detected	Not detected	Not detected	Not detected	Not detected	Not detected	Not detected	Not detected	Not detected	Not detected	Not detected
SNQ2|CTRG_05971|NW_003020040.1|11441|p.Phe599Leu	Homozygous	Homozygous	Homozygous	Homozygous	Heterozygous	Homozygous	Homozygous	Homozygous	Homozygous	Homozygous	Homozygous	Homozygous	Homozygous	Homozygous	Homozygous	Homozygous	Homozygous	Homozygous	Homozygous	Homozygous	Homozygous	Homozygous	Homozygous	Homozygous	Homozygous	Not detected	Homozygous	Homozygous	Homozygous	Homozygous	Homozygous	Homozygous	Homozygous	Homozygous	Homozygous	Homozygous	Homozygous	Homozygous	Homozygous	Homozygous	Homozygous	Homozygous	Homozygous	Homozygous	Homozygous	Homozygous	Homozygous	Homozygous	Homozygous
SNQ2|CTRG_05971|NW_003020040.1|11531|p.Val629Ile	Not detected	Not detected	Not detected	Not detected	Heterozygous	Not detected	Not detected	Not detected	Not detected	Not detected	Not detected	Not detected	Not detected	Not detected	Not detected	Not detected	Not detected	Not detected	Not detected	Not detected	Not detected	Not detected	Not detected	Not detected	Not detected	Not detected	Not detected	Not detected	Not detected	Not detected	Not detected	Not detected	Not detected	Not detected	Not detected	Not detected	Not detected	Not detected	Not detected	Not detected	Not detected	Not detected	Not detected	Not detected	Not detected	Not detected	Not detected	Not detected	Not detected
SNQ2|CTRG_05971|NW_003020040.1|11939|p.Ile765Val	Not detected	Not detected	Not detected	Not detected	Not detected	Not detected	Not detected	Not detected	Not detected	Not detected	Not detected	Not detected	Not detected	Not detected	Not detected	Not detected	Not detected	Not detected	Not detected	Not detected	Not detected	Not detected	Not detected	Not detected	Not detected	Not detected	Not detected	Heterozygous	Not detected	Not detected	Not detected	Not detected	Not detected	Not detected	Not detected	Not detected	Not detected	Not detected	Not detected	Not detected	Not detected	Not detected	Not detected	Not detected	Not detected	Not detected	Not detected	Not detected	Not detected
SNQ2|CTRG_05971|NW_003020040.1|12018|p.Gly791Asp	Not detected	Not detected	Not detected	Not detected	Not detected	Not detected	Not detected	Not detected	Not detected	Not detected	Not detected	Not detected	Not detected	Not detected	Not detected	Not detected	Not detected	Not detected	Not detected	Not detected	Not detected	Not detected	Not detected	Not detected	Not detected	Not detected	Not detected	Not detected	Not detected	Not detected	Not detected	Not detected	Not detected	Not detected	Heterozygous	Not detected	Not detected	Not detected	Not detected	Not detected	Not detected	Not detected	Not detected	Not detected	Not detected	Not detected	Not detected	Not detected	Not detected
SNQ2|CTRG_05971|NW_003020040.1|12018|p.Gly791Val	Not detected	Not detected	Not detected	Not detected	Not detected	Not detected	Not detected	Not detected	Not detected	Not detected	Not detected	Not detected	Not detected	Not detected	Not detected	Not detected	Not detected	Not detected	Not detected	Not detected	Not detected	Not detected	Not detected	Not detected	Not detected	Not detected	Not detected	Not detected	Not detected	Heterozygous	Not detected	Not detected	Not detected	Not detected	Not detected	Not detected	Not detected	Not detected	Not detected	Not detected	Not detected	Not detected	Not detected	Not detected	Not detected	Not detected	Not detected	Not detected	Not detected
SNQ2|CTRG_05971|NW_003020040.1|12614|p.Ala990Thr	Not detected	Not detected	Not detected	Not detected	Not detected	Not detected	Not detected	Not detected	Not detected	Not detected	Not detected	Not detected	Not detected	Not detected	Not detected	Not detected	Not detected	Not detected	Not detected	Not detected	Not detected	Not detected	Not detected	Not detected	Not detected	Not detected	Not detected	Not detected	Not detected	Not detected	Not detected	Not detected	Not detected	Not detected	Not detected	Not detected	Not detected	Not detected	Not detected	Not detected	Not detected	Not detected	Not detected	Not detected	Heterozygous	Not detected	Not detected	Not detected	Not detected
SNQ2|CTRG_05971|NW_003020040.1|12623|p.Ile993Val	Heterozygous	Heterozygous	Heterozygous	Heterozygous	Not detected	Heterozygous	Heterozygous	Not detected	Not detected	Not detected	Not detected	Not detected	Not detected	Not detected	Not detected	Not detected	Not detected	Not detected	Not detected	Not detected	Not detected	Not detected	Heterozygous	Not detected	Heterozygous	Not detected	Heterozygous	Not detected	Not detected	Not detected	Not detected	Heterozygous	Not detected	Not detected	Not detected	Not detected	Not detected	Not detected	Not detected	Not detected	Not detected	Not detected	Not detected	Not detected	Not detected	Not detected	Not detected	Not detected	Not detected
SNQ2|CTRG_05971|NW_003020040.1|12941|p.Glu1099Lys	Not detected	Not detected	Not detected	Not detected	Not detected	Not detected	Not detected	Not detected	Not detected	Not detected	Not detected	Not detected	Not detected	Not detected	Not detected	Not detected	Not detected	Not detected	Not detected	Not detected	Not detected	Not detected	Not detected	Not detected	Not detected	Not detected	Not detected	Not detected	Not detected	Not detected	Not detected	Not detected	Not detected	Not detected	Not detected	Not detected	Not detected	Not detected	Not detected	Not detected	Not detected	Not detected	Not detected	Not detected	Not detected	Not detected	Not detected	Not detected	Not detected
SNQ2|CTRG_05971|NW_003020040.1|13091|p.Arg1149Cys	Not detected	Not detected	Not detected	Not detected	Not detected	Not detected	Not detected	Not detected	Not detected	Not detected	Not detected	Not detected	Not detected	Not detected	Not detected	Not detected	Not detected	Not detected	Not detected	Not detected	Not detected	Not detected	Not detected	Not detected	Not detected	Not detected	Not detected	Not detected	Not detected	Not detected	Not detected	Not detected	Not detected	Not detected	Not detected	Not detected	Not detected	Not detected	Not detected	Not detected	Not detected	Not detected	Not detected	Not detected	Not detected	Not detected	Not detected	Not detected	Not detected
SNQ2|CTRG_05971|NW_003020040.1|13128|p.Leu1161Pro	Homozygous	Homozygous	Homozygous	Homozygous	Heterozygous	Homozygous	Homozygous	Homozygous	Homozygous	Homozygous	Homozygous	Homozygous	Homozygous	Homozygous	Homozygous	Homozygous	Homozygous	Homozygous	Homozygous	Homozygous	Homozygous	Homozygous	Homozygous	Homozygous	Homozygous	Not detected	Homozygous	Homozygous	Homozygous	Homozygous	Homozygous	Homozygous	Homozygous	Homozygous	Homozygous	Homozygous	Homozygous	Homozygous	Homozygous	Homozygous	Homozygous	Homozygous	Homozygous	Homozygous	Homozygous	Homozygous	Homozygous	Homozygous	Homozygous
SNQ2|CTRG_05971|NW_003020040.1|13273|p.Met1209Ile	Not detected	Not detected	Not detected	Not detected	Not detected	Not detected	Not detected	Not detected	Not detected	Not detected	Not detected	Not detected	Not detected	Not detected	Not detected	Not detected	Not detected	Not detected	Not detected	Not detected	Not detected	Not detected	Not detected	Not detected	Not detected	Not detected	Not detected	Not detected	Not detected	Not detected	Not detected	Not detected	Not detected	Not detected	Not detected	Not detected	Not detected	Not detected	Not detected	Not detected	Not detected	Not detected	Not detected	Not detected	Heterozygous	Not detected	Not detected	Not detected	Not detected
SNQ2|CTRG_05971|NW_003020040.1|13728|p.Ser1361Leu	Not detected	Not detected	Not detected	Not detected	Not detected	Not detected	Not detected	Not detected	Not detected	Not detected	Not detected	Not detected	Not detected	Not detected	Not detected	Not detected	Not detected	Not detected	Not detected	Not detected	Not detected	Not detected	Not detected	Not detected	Heterozygous	Not detected	Not detected	Not detected	Not detected	Not detected	Not detected	Not detected	Not detected	Not detected	Not detected	Not detected	Not detected	Not detected	Not detected	Not detected	Not detected	Not detected	Not detected	Not detected	Not detected	Not detected	Not detected	Not detected	Not detected
SNQ2|CTRG_05971|NW_003020040.1|13859|p.Asp1405Asn	Not detected	Not detected	Not detected	Not detected	Not detected	Not detected	Not detected	Not detected	Not detected	Not detected	Not detected	Not detected	Not detected	Not detected	Not detected	Not detected	Not detected	Not detected	Not detected	Not detected	Not detected	Not detected	Not detected	Not detected	Not detected	Not detected	Not detected	Not detected	Not detected	Not detected	Not detected	Not detected	Not detected	Not detected	Not detected	Not detected	Not detected	Not detected	Not detected	Not detected	Not detected	Not detected	Not detected	Not detected	Not detected	Not detected	Not detected	Not detected	Not detected
SNQ2|CTRG_05971|NW_003020040.1|13926|p.Ser1427Phe	Not detected	Not detected	Not detected	Not detected	Not detected	Not detected	Not detected	Not detected	Not detected	Not detected	Not detected	Not detected	Not detected	Not detected	Not detected	Not detected	Not detected	Not detected	Not detected	Not detected	Not detected	Not detected	Not detected	Not detected	Not detected	Not detected	Not detected	Not detected	Not detected	Not detected	Not detected	Not detected	Not detected	Not detected	Not detected	Not detected	Not detected	Not detected	Not detected	Not detected	Not detected	Not detected	Not detected	Not detected	Heterozygous	Not detected	Not detected	Not detected	Not detected
SNQ2|CTRG_05971|NW_003020040.1|13952|p.Glu1436Lys	Not detected	Not detected	Not detected	Not detected	Not detected	Not detected	Not detected	Not detected	Not detected	Homozygous	Homozygous	Not detected	Homozygous	Not detected	Not detected	Homozygous	Not detected	Not detected	Heterozygous	Not detected	Heterozygous	Homozygous	Not detected	Not detected	Not detected	Not detected	Not detected	Homozygous	Homozygous	Homozygous	Homozygous	Not detected	Not detected	Heterozygous	Not detected	Homozygous	Not detected	Not detected	Homozygous	Heterozygous	Not detected	Not detected	Heterozygous	Not detected	Not detected	Not detected	Not detected	Heterozygous	Homozygous
SNQ2|CTRG_05971|NW_003020040.1|9656|p.Glu4Lys	Not detected	Not detected	Not detected	Not detected	Not detected	Not detected	Not detected	Not detected	Not detected	Not detected	Not detected	Not detected	Not detected	Not detected	Not detected	Not detected	Not detected	Not detected	Not detected	Not detected	Not detected	Not detected	Not detected	Not detected	Not detected	Not detected	Not detected	Not detected	Not detected	Not detected	Not detected	Not detected	Not detected	Not detected	Not detected	Not detected	Not detected	Not detected	Not detected	Not detected	Not detected	Not detected	Not detected	Not detected	Not detected	Not detected	Not detected	Not detected	Not detected
SNQ2|CTRG_05971|NW_003020040.1|9668|p.Gly8Ser	Not detected	Not detected	Not detected	Not detected	Not detected	Not detected	Not detected	Not detected	Not detected	Not detected	Not detected	Not detected	Not detected	Not detected	Not detected	Not detected	Not detected	Not detected	Not detected	Not detected	Not detected	Not detected	Not detected	Not detected	Not detected	Not detected	Not detected	Not detected	Not detected	Not detected	Not detected	Not detected	Not detected	Not detected	Not detected	Not detected	Not detected	Not detected	Not detected	Not detected	Not detected	Heterozygous	Not detected	Not detected	Not detected	Not detected	Not detected	Not detected	Not detected
SNQ2|CTRG_05971|NW_003020040.1|9686|p.Pro14Ser	Not detected	Not detected	Not detected	Not detected	Not detected	Not detected	Not detected	Not detected	Not detected	Not detected	Not detected	Not detected	Not detected	Not detected	Not detected	Not detected	Not detected	Not detected	Not detected	Not detected	Not detected	Not detected	Not detected	Not detected	Not detected	Not detected	Not detected	Not detected	Not detected	Not detected	Not detected	Not detected	Not detected	Not detected	Not detected	Not detected	Not detected	Not detected	Not detected	Not detected	Not detected	Not detected	Not detected	Not detected	Not detected	Not detected	Not detected	Not detected	Not detected
STB5|CTRG_04421|NW_003020058.1|322768|p.Pro126Arg	Not detected	Not detected	Not detected	Not detected	Not detected	Not detected	Not detected	Not detected	Not detected	Not detected	Not detected	Not detected	Not detected	Not detected	Not detected	Not detected	Not detected	Not detected	Not detected	Not detected	Not detected	Not detected	Not detected	Not detected	Not detected	Not detected	Not detected	Not detected	Not detected	Not detected	Not detected	Not detected	Not detected	Not detected	Heterozygous	Not detected	Not detected	Not detected	Not detected	Not detected	Not detected	Not detected	Not detected	Not detected	Not detected	Not detected	Not detected	Not detected	Not detected
STB5|CTRG_04421|NW_003020058.1|322778|p.Leu129Phe	Not detected	Not detected	Heterozygous	Heterozygous	Heterozygous	Homozygous	Heterozygous	Not detected	Not detected	Not detected	Not detected	Not detected	Not detected	Not detected	Not detected	Not detected	Not detected	Not detected	Not detected	Not detected	Not detected	Not detected	Not detected	Not detected	Not detected	Not detected	Not detected	Not detected	Not detected	Not detected	Not detected	Not detected	Not detected	Not detected	Not detected	Not detected	Not detected	Not detected	Not detected	Not detected	Heterozygous	Not detected	Not detected	Not detected	Not detected	Not detected	Not detected	Not detected	Not detected
STB5|CTRG_04421|NW_003020058.1|322969|p.Pro193Leu	Not detected	Not detected	Not detected	Not detected	Not detected	Not detected	Not detected	Not detected	Not detected	Not detected	Not detected	Heterozygous	Not detected	Not detected	Heterozygous	Not detected	Not detected	Not detected	Not detected	Heterozygous	Not detected	Not detected	Not detected	Not detected	Not detected	Not detected	Not detected	Not detected	Not detected	Not detected	Not detected	Not detected	Not detected	Not detected	Not detected	Not detected	Not detected	Not detected	Not detected	Not detected	Not detected	Not detected	Not detected	Heterozygous	Not detected	Not detected	Not detected	Not detected	Not detected
STB5|CTRG_04421|NW_003020058.1|323029|p.Arg213His	Not detected	Not detected	Not detected	Not detected	Not detected	Not detected	Not detected	Not detected	Not detected	Not detected	Not detected	Not detected	Not detected	Not detected	Not detected	Not detected	Not detected	Not detected	Not detected	Not detected	Not detected	Not detected	Not detected	Not detected	Not detected	Not detected	Not detected	Not detected	Not detected	Not detected	Not detected	Not detected	Not detected	Not detected	Not detected	Not detected	Not detected	Not detected	Not detected	Not detected	Not detected	Not detected	Not detected	Not detected	Not detected	Not detected	Not detected	Not detected	Not detected
STB5|CTRG_04421|NW_003020058.1|323053|p.Lys221Ile	Not detected	Not detected	Not detected	Not detected	Not detected	Not detected	Not detected	Not detected	Not detected	Not detected	Not detected	Not detected	Not detected	Not detected	Not detected	Not detected	Not detected	Not detected	Heterozygous	Not detected	Heterozygous	Not detected	Not detected	Not detected	Not detected	Not detected	Not detected	Not detected	Not detected	Not detected	Not detected	Not detected	Not detected	Not detected	Not detected	Not detected	Not detected	Not detected	Not detected	Not detected	Not detected	Not detected	Heterozygous	Not detected	Not detected	Not detected	Not detected	Not detected	Not detected
STB5|CTRG_04421|NW_003020058.1|323078|p.Lys229Asn	Not detected	Not detected	Not detected	Not detected	Not detected	Not detected	Not detected	Not detected	Heterozygous	Not detected	Not detected	Not detected	Not detected	Not detected	Not detected	Not detected	Not detected	Not detected	Not detected	Not detected	Not detected	Not detected	Not detected	Not detected	Not detected	Not detected	Heterozygous	Not detected	Not detected	Not detected	Not detected	Homozygous	Not detected	Not detected	Not detected	Not detected	Not detected	Not detected	Not detected	Not detected	Not detected	Not detected	Not detected	Not detected	Not detected	Not detected	Not detected	Not detected	Not detected
STB5|CTRG_04421|NW_003020058.1|323111|p.Glu240Asp	Not detected	Not detected	Not detected	Not detected	Not detected	Not detected	Not detected	Not detected	Not detected	Not detected	Not detected	Not detected	Not detected	Not detected	Not detected	Not detected	Not detected	Not detected	Not detected	Not detected	Not detected	Not detected	Not detected	Not detected	Not detected	Not detected	Not detected	Not detected	Not detected	Not detected	Not detected	Not detected	Not detected	Not detected	Not detected	Not detected	Not detected	Not detected	Not detected	Not detected	Not detected	Not detected	Not detected	Not detected	Not detected	Not detected	Not detected	Not detected	Not detected
STB5|CTRG_04421|NW_003020058.1|323130|p.Glu247Lys	Not detected	Not detected	Not detected	Not detected	Not detected	Not detected	Not detected	Not detected	Not detected	Not detected	Not detected	Heterozygous	Not detected	Not detected	Heterozygous	Not detected	Not detected	Not detected	Not detected	Heterozygous	Not detected	Not detected	Not detected	Not detected	Not detected	Not detected	Not detected	Not detected	Not detected	Not detected	Not detected	Not detected	Not detected	Not detected	Not detected	Not detected	Not detected	Not detected	Not detected	Not detected	Not detected	Not detected	Not detected	Heterozygous	Heterozygous	Not detected	Not detected	Not detected	Not detected
STB5|CTRG_04421|NW_003020058.1|323329|p.Thr313Asn	Not detected	Homozygous	Heterozygous	Heterozygous	Not detected	Not detected	Heterozygous	Not detected	Not detected	Not detected	Not detected	Not detected	Not detected	Not detected	Not detected	Not detected	Not detected	Not detected	Not detected	Not detected	Not detected	Not detected	Not detected	Not detected	Not detected	Not detected	Not detected	Not detected	Not detected	Not detected	Not detected	Not detected	Not detected	Not detected	Not detected	Not detected	Not detected	Not detected	Not detected	Not detected	Not detected	Not detected	Not detected	Not detected	Not detected	Not detected	Not detected	Not detected	Not detected
STB5|CTRG_04421|NW_003020058.1|323394|p.Pro335Ser	Not detected	Not detected	Not detected	Not detected	Not detected	Not detected	Not detected	Not detected	Not detected	Not detected	Not detected	Not detected	Not detected	Not detected	Not detected	Not detected	Not detected	Not detected	Not detected	Not detected	Not detected	Not detected	Not detected	Not detected	Not detected	Not detected	Not detected	Not detected	Not detected	Not detected	Not detected	Not detected	Not detected	Not detected	Not detected	Not detected	Not detected	Not detected	Not detected	Not detected	Not detected	Not detected	Not detected	Not detected	Not detected	Not detected	Not detected	Not detected	Not detected
STB5|CTRG_04421|NW_003020058.1|323743|p.Asp451Gly	Not detected	Not detected	Not detected	Not detected	Not detected	Not detected	Not detected	Not detected	Not detected	Not detected	Not detected	Not detected	Not detected	Not detected	Not detected	Not detected	Not detected	Not detected	Not detected	Not detected	Not detected	Not detected	Not detected	Not detected	Not detected	Not detected	Not detected	Not detected	Not detected	Not detected	Not detected	Not detected	Not detected	Not detected	Not detected	Not detected	Not detected	Not detected	Not detected	Not detected	Not detected	Not detected	Not detected	Not detected	Not detected	Not detected	Not detected	Not detected	Not detected
STB5|CTRG_04421|NW_003020058.1|323832|p.His481Tyr	Not detected	Not detected	Not detected	Not detected	Not detected	Not detected	Not detected	Not detected	Not detected	Not detected	Not detected	Not detected	Not detected	Not detected	Not detected	Not detected	Not detected	Not detected	Not detected	Not detected	Not detected	Not detected	Not detected	Not detected	Not detected	Not detected	Not detected	Not detected	Not detected	Not detected	Not detected	Not detected	Not detected	Not detected	Not detected	Not detected	Not detected	Not detected	Not detected	Not detected	Not detected	Not detected	Not detected	Not detected	Not detected	Not detected	Not detected	Not detected	Not detected
STB5|CTRG_04421|NW_003020058.1|324149|p.Lys586Asn	Not detected	Not detected	Not detected	Not detected	Not detected	Not detected	Not detected	Not detected	Not detected	Not detected	Not detected	Not detected	Not detected	Not detected	Not detected	Not detected	Not detected	Not detected	Not detected	Not detected	Not detected	Not detected	Not detected	Not detected	Not detected	Not detected	Not detected	Not detected	Not detected	Not detected	Not detected	Not detected	Not detected	Not detected	Not detected	Not detected	Not detected	Not detected	Not detected	Not detected	Not detected	Not detected	Not detected	Not detected	Not detected	Not detected	Not detected	Not detected	Not detected
TAC1|CTRG_05307|NW_003020060.1|204712|p.Phe936Val	Not detected	Not detected	Not detected	Not detected	Heterozygous	Not detected	Not detected	Not detected	Not detected	Not detected	Not detected	Not detected	Not detected	Not detected	Not detected	Not detected	Not detected	Not detected	Not detected	Not detected	Not detected	Not detected	Not detected	Not detected	Not detected	Not detected	Not detected	Not detected	Not detected	Not detected	Not detected	Not detected	Not detected	Not detected	Not detected	Not detected	Not detected	Not detected	Not detected	Not detected	Not detected	Not detected	Not detected	Not detected	Not detected	Not detected	Not detected	Not detected	Not detected
TAC1|CTRG_05307|NW_003020060.1|204769|p.Val917Met	Not detected	Not detected	Not detected	Not detected	Not detected	Not detected	Not detected	Heterozygous	Not detected	Not detected	Not detected	Not detected	Not detected	Not detected	Not detected	Not detected	Not detected	Not detected	Not detected	Not detected	Not detected	Not detected	Not detected	Not detected	Not detected	Not detected	Not detected	Not detected	Not detected	Not detected	Not detected	Not detected	Not detected	Not detected	Not detected	Not detected	Not detected	Not detected	Not detected	Not detected	Not detected	Not detected	Not detected	Not detected	Not detected	Not detected	Not detected	Not detected	Not detected
TAC1|CTRG_05307|NW_003020060.1|204877|p.Val881Ile	Not detected	Not detected	Not detected	Not detected	Not detected	Not detected	Not detected	Not detected	Not detected	Not detected	Not detected	Not detected	Not detected	Not detected	Not detected	Not detected	Not detected	Not detected	Not detected	Not detected	Not detected	Not detected	Not detected	Not detected	Not detected	Not detected	Not detected	Not detected	Not detected	Not detected	Not detected	Not detected	Not detected	Not detected	Not detected	Not detected	Not detected	Not detected	Not detected	Not detected	Not detected	Not detected	Not detected	Not detected	Not detected	Not detected	Not detected	Not detected	Not detected
TAC1|CTRG_05307|NW_003020060.1|205150|p.Asp790Asn	Heterozygous	Not detected	Not detected	Not detected	Not detected	Not detected	Not detected	Heterozygous	Not detected	Not detected	Not detected	Not detected	Not detected	Heterozygous	Not detected	Not detected	Heterozygous	Heterozygous	Heterozygous	Not detected	Heterozygous	Not detected	Not detected	Heterozygous	Not detected	Heterozygous	Not detected	Heterozygous	Not detected	Not detected	Not detected	Not detected	Heterozygous	Not detected	Not detected	Not detected	Heterozygous	Heterozygous	Not detected	Not detected	Not detected	Heterozygous	Heterozygous	Not detected	Not detected	Heterozygous	Not detected	Heterozygous	Homozygous
TAC1|CTRG_05307|NW_003020060.1|205997|p.Glu507Asp	Not detected	Heterozygous	Heterozygous	Heterozygous	Not detected	Heterozygous	Heterozygous	Not detected	Not detected	Not detected	Not detected	Not detected	Not detected	Not detected	Not detected	Not detected	Heterozygous	Not detected	Not detected	Not detected	Not detected	Not detected	Not detected	Not detected	Not detected	Not detected	Not detected	Not detected	Not detected	Not detected	Not detected	Not detected	Not detected	Not detected	Not detected	Not detected	Not detected	Heterozygous	Not detected	Not detected	Not detected	Not detected	Not detected	Not detected	Not detected	Not detected	Not detected	Not detected	Not detected
TAC1|CTRG_05307|NW_003020060.1|206007|p.Thr504Asn	Not detected	Not detected	Not detected	Not detected	Not detected	Not detected	Not detected	Not detected	Not detected	Not detected	Not detected	Not detected	Not detected	Not detected	Not detected	Not detected	Not detected	Not detected	Not detected	Not detected	Not detected	Not detected	Not detected	Not detected	Not detected	Not detected	Not detected	Not detected	Not detected	Not detected	Not detected	Not detected	Not detected	Not detected	Not detected	Not detected	Not detected	Heterozygous	Not detected	Not detected	Not detected	Not detected	Not detected	Not detected	Not detected	Not detected	Not detected	Not detected	Not detected
TAC1|CTRG_05307|NW_003020060.1|206109|p.Phe470Cys	Heterozygous	Not detected	Not detected	Not detected	Not detected	Not detected	Not detected	Heterozygous	Heterozygous	Heterozygous	Heterozygous	Heterozygous	Heterozygous	Heterozygous	Heterozygous	Heterozygous	Heterozygous	Heterozygous	Homozygous	Heterozygous	Homozygous	Heterozygous	Not detected	Heterozygous	Heterozygous	Heterozygous	Not detected	Heterozygous	Heterozygous	Heterozygous	Homozygous	Not detected	Heterozygous	Not detected	Not detected	Homozygous	Heterozygous	Heterozygous	Heterozygous	Heterozygous	Heterozygous	Heterozygous	Homozygous	Heterozygous	Not detected	Heterozygous	Not detected	Heterozygous	Homozygous
TAC1|CTRG_05307|NW_003020060.1|206181|p.Ala446Glu	Not detected	Heterozygous	Heterozygous	Heterozygous	Not detected	Heterozygous	Heterozygous	Not detected	Not detected	Not detected	Not detected	Not detected	Not detected	Not detected	Not detected	Not detected	Not detected	Not detected	Not detected	Not detected	Not detected	Not detected	Not detected	Not detected	Not detected	Not detected	Not detected	Not detected	Not detected	Not detected	Not detected	Not detected	Not detected	Not detected	Not detected	Not detected	Not detected	Not detected	Not detected	Not detected	Not detected	Not detected	Not detected	Not detected	Not detected	Not detected	Not detected	Not detected	Not detected
TAC1|CTRG_05307|NW_003020060.1|206451|p.Asp356Gly	Not detected	Not detected	Not detected	Not detected	Not detected	Not detected	Not detected	Not detected	Not detected	Not detected	Not detected	Not detected	Not detected	Not detected	Not detected	Not detected	Not detected	Not detected	Not detected	Not detected	Not detected	Not detected	Not detected	Not detected	Not detected	Not detected	Heterozygous	Not detected	Not detected	Not detected	Not detected	Not detected	Not detected	Not detected	Not detected	Not detected	Not detected	Not detected	Not detected	Not detected	Not detected	Not detected	Not detected	Not detected	Not detected	Not detected	Not detected	Not detected	Not detected
TAC1|CTRG_05307|NW_003020060.1|206470|p.Asp350Asn	Not detected	Not detected	Not detected	Not detected	Not detected	Not detected	Not detected	Not detected	Not detected	Not detected	Not detected	Not detected	Not detected	Not detected	Not detected	Not detected	Not detected	Not detected	Not detected	Not detected	Not detected	Not detected	Not detected	Not detected	Not detected	Not detected	Not detected	Not detected	Not detected	Not detected	Not detected	Not detected	Not detected	Not detected	Not detected	Not detected	Not detected	Not detected	Not detected	Not detected	Not detected	Not detected	Not detected	Not detected	Not detected	Not detected	Not detected	Not detected	Not detected
TAC1|CTRG_05307|NW_003020060.1|206685|p.Leu278Ser	Homozygous	Heterozygous	Heterozygous	Heterozygous	Not detected	Heterozygous	Heterozygous	Homozygous	Homozygous	Homozygous	Heterozygous	Heterozygous	Heterozygous	Homozygous	Heterozygous	Heterozygous	Homozygous	Homozygous	Homozygous	Heterozygous	Homozygous	Heterozygous	Homozygous	Homozygous	Homozygous	Homozygous	Homozygous	Heterozygous	Heterozygous	Heterozygous	Homozygous	Homozygous	Homozygous	Homozygous	Homozygous	Homozygous	Homozygous	Homozygous	Heterozygous	Heterozygous	Heterozygous	Homozygous	Homozygous	Heterozygous	Homozygous	Heterozygous	Homozygous	Homozygous	Homozygous
TAC1|CTRG_05307|NW_003020060.1|206726|p.Asp264Glu	Not detected	Not detected	Not detected	Not detected	Not detected	Not detected	Not detected	Not detected	Not detected	Not detected	Not detected	Not detected	Not detected	Not detected	Not detected	Not detected	Not detected	Not detected	Not detected	Not detected	Not detected	Not detected	Not detected	Not detected	Not detected	Not detected	Not detected	Not detected	Not detected	Not detected	Not detected	Not detected	Not detected	Not detected	Not detected	Not detected	Not detected	Heterozygous	Not detected	Not detected	Not detected	Not detected	Not detected	Not detected	Not detected	Not detected	Not detected	Not detected	Not detected
TAC1|CTRG_05307|NW_003020060.1|206895|p.Gly208Asp	Not detected	Not detected	Not detected	Not detected	Not detected	Not detected	Not detected	Not detected	Not detected	Not detected	Not detected	Not detected	Not detected	Not detected	Not detected	Not detected	Not detected	Not detected	Not detected	Not detected	Not detected	Not detected	Not detected	Not detected	Not detected	Not detected	Not detected	Not detected	Not detected	Not detected	Not detected	Not detected	Not detected	Heterozygous	Not detected	Not detected	Not detected	Not detected	Not detected	Not detected	Not detected	Not detected	Not detected	Not detected	Not detected	Not detected	Not detected	Not detected	Not detected
TAC1|CTRG_05307|NW_003020060.1|206950|p.Pro190Ser	Heterozygous	Not detected	Not detected	Not detected	Not detected	Not detected	Not detected	Not detected	Heterozygous	Not detected	Not detected	Not detected	Not detected	Not detected	Not detected	Not detected	Not detected	Not detected	Not detected	Not detected	Not detected	Not detected	Not detected	Not detected	Heterozygous	Not detected	Not detected	Not detected	Not detected	Not detected	Not detected	Not detected	Not detected	Not detected	Not detected	Not detected	Not detected	Not detected	Not detected	Not detected	Not detected	Not detected	Not detected	Not detected	Not detected	Not detected	Heterozygous	Not detected	Not detected
TAC1|CTRG_05307|NW_003020060.1|207027|p.Asn164Ile	Not detected	Heterozygous	Heterozygous	Heterozygous	Not detected	Heterozygous	Heterozygous	Heterozygous	Heterozygous	Heterozygous	Heterozygous	Heterozygous	Not detected	Not detected	Heterozygous	Heterozygous	Not detected	Heterozygous	Heterozygous	Heterozygous	Heterozygous	Heterozygous	Not detected	Not detected	Heterozygous	Not detected	Heterozygous	Not detected	Heterozygous	Heterozygous	Homozygous	Not detected	Not detected	Not detected	Homozygous	Homozygous	Heterozygous	Not detected	Heterozygous	Heterozygous	Heterozygous	Heterozygous	Heterozygous	Heterozygous	Not detected	Not detected	Heterozygous	Heterozygous	Not detected
TAC1|CTRG_05307|NW_003020060.1|207036|p.Ser161Phe	Not detected	Not detected	Not detected	Not detected	Not detected	Not detected	Not detected	Not detected	Not detected	Not detected	Not detected	Not detected	Not detected	Not detected	Not detected	Not detected	Not detected	Not detected	Not detected	Not detected	Not detected	Not detected	Not detected	Not detected	Not detected	Not detected	Not detected	Not detected	Not detected	Not detected	Not detected	Not detected	Not detected	Not detected	Not detected	Not detected	Not detected	Not detected	Not detected	Not detected	Not detected	Not detected	Not detected	Not detected	Not detected	Not detected	Not detected	Not detected	Not detected
TAC1|CTRG_05307|NW_003020060.1|207187|p.Glu111Lys	Not detected	Not detected	Not detected	Not detected	Not detected	Not detected	Not detected	Not detected	Not detected	Not detected	Not detected	Not detected	Not detected	Not detected	Not detected	Not detected	Not detected	Not detected	Heterozygous	Not detected	Heterozygous	Not detected	Not detected	Not detected	Not detected	Not detected	Not detected	Not detected	Not detected	Not detected	Not detected	Not detected	Not detected	Not detected	Not detected	Not detected	Not detected	Not detected	Not detected	Not detected	Not detected	Not detected	Heterozygous	Not detected	Not detected	Not detected	Not detected	Not detected	Not detected
TAC1|CTRG_05307|NW_003020060.1|207448|p.Ile24Val	Not detected	Not detected	Not detected	Not detected	Not detected	Not detected	Not detected	Not detected	Not detected	Not detected	Not detected	Not detected	Not detected	Not detected	Not detected	Not detected	Not detected	Not detected	Not detected	Not detected	Not detected	Not detected	Not detected	Not detected	Not detected	Not detected	Not detected	Not detected	Not detected	Not detected	Not detected	Not detected	Not detected	Not detected	Not detected	Not detected	Not detected	Not detected	Not detected	Not detected	Not detected	Not detected	Not detected	Not detected	Not detected	Not detected	Not detected	Not detected	Not detected
TPO3|CTRG_03231|NW_003020056.1|478670|p.Thr50Ile	Not detected	Not detected	Not detected	Not detected	Not detected	Not detected	Not detected	Not detected	Not detected	Not detected	Not detected	Not detected	Not detected	Not detected	Not detected	Not detected	Not detected	Not detected	Not detected	Not detected	Not detected	Not detected	Not detected	Not detected	Not detected	Not detected	Not detected	Not detected	Not detected	Heterozygous	Not detected	Not detected	Not detected	Not detected	Not detected	Not detected	Not detected	Not detected	Not detected	Not detected	Not detected	Not detected	Not detected	Not detected	Not detected	Not detected	Not detected	Not detected	Not detected
TPO3|CTRG_03231|NW_003020056.1|479397|p.Ile292Met	Not detected	Not detected	Not detected	Not detected	Not detected	Not detected	Not detected	Not detected	Not detected	Not detected	Not detected	Not detected	Not detected	Not detected	Not detected	Not detected	Not detected	Not detected	Not detected	Not detected	Not detected	Not detected	Not detected	Not detected	Not detected	Not detected	Not detected	Not detected	Not detected	Not detected	Not detected	Not detected	Not detected	Not detected	Not detected	Not detected	Not detected	Not detected	Not detected	Not detected	Not detected	Not detected	Not detected	Not detected	Not detected	Not detected	Not detected	Not detected	Not detected
TPO3|CTRG_03231|NW_003020056.1|479788|p.Leu423Met	Not detected	Not detected	Not detected	Not detected	Not detected	Not detected	Not detected	Not detected	Not detected	Not detected	Not detected	Not detected	Not detected	Not detected	Not detected	Not detected	Not detected	Not detected	Not detected	Not detected	Not detected	Not detected	Not detected	Not detected	Not detected	Not detected	Not detected	Not detected	Not detected	Not detected	Not detected	Not detected	Not detected	Not detected	Not detected	Not detected	Not detected	Not detected	Not detected	Not detected	Not detected	Not detected	Not detected	Not detected	Not detected	Not detected	Not detected	Not detected	Not detected
UPC2|CTRG_03159|NW_003020056.1|306746|p.Asp599Val	Not detected	Not detected	Not detected	Not detected	Not detected	Not detected	Not detected	Not detected	Not detected	Not detected	Not detected	Not detected	Not detected	Not detected	Not detected	Not detected	Not detected	Not detected	Not detected	Not detected	Not detected	Not detected	Not detected	Not detected	Not detected	Not detected	Not detected	Not detected	Not detected	Not detected	Not detected	Not detected	Not detected	Not detected	Not detected	Not detected	Not detected	Not detected	Not detected	Not detected	Not detected	Not detected	Not detected	Not detected	Not detected	Not detected	Not detected	Not detected	Not detected
UPC2|CTRG_03159|NW_003020056.1|307367|p.Gly392Glu	Heterozygous	Not detected	Not detected	Not detected	Not detected	Not detected	Not detected	Not detected	Not detected	Not detected	Not detected	Not detected	Heterozygous	Not detected	Not detected	Not detected	Not detected	Not detected	Not detected	Not detected	Not detected	Not detected	Not detected	Not detected	Not detected	Heterozygous	Not detected	Heterozygous	Not detected	Not detected	Not detected	Not detected	Not detected	Not detected	Heterozygous	Not detected	Not detected	Not detected	Not detected	Not detected	Not detected	Not detected	Not detected	Not detected	Not detected	Heterozygous	Not detected	Not detected	Heterozygous
UPC2|CTRG_03159|NW_003020056.1|307513|p.Leu343Phe	Heterozygous	Not detected	Not detected	Not detected	Heterozygous	Not detected	Not detected	Not detected	Not detected	Not detected	Not detected	Not detected	Not detected	Not detected	Not detected	Not detected	Not detected	Not detected	Not detected	Not detected	Not detected	Not detected	Not detected	Not detected	Not detected	Not detected	Not detected	Not detected	Not detected	Not detected	Not detected	Not detected	Not detected	Not detected	Not detected	Not detected	Not detected	Not detected	Not detected	Not detected	Not detected	Not detected	Not detected	Not detected	Not detected	Not detected	Not detected	Not detected	Not detected
UPC2|CTRG_03159|NW_003020056.1|307545|p.Ser333Gly	Not detected	Not detected	Not detected	Not detected	Not detected	Not detected	Not detected	Not detected	Not detected	Not detected	Not detected	Not detected	Not detected	Not detected	Not detected	Not detected	Not detected	Not detected	Not detected	Not detected	Not detected	Not detected	Not detected	Not detected	Not detected	Not detected	Not detected	Not detected	Not detected	Not detected	Not detected	Not detected	Not detected	Not detected	Not detected	Not detected	Not detected	Not detected	Homozygous	Not detected	Not detected	Not detected	Not detected	Not detected	Not detected	Not detected	Not detected	Not detected	Not detected
UPC2|CTRG_03159|NW_003020056.1|307603|p.Gln313His	Not detected	Not detected	Not detected	Not detected	Not detected	Not detected	Not detected	Heterozygous	Not detected	Not detected	Not detected	Not detected	Not detected	Not detected	Not detected	Not detected	Heterozygous	Not detected	Heterozygous	Not detected	Heterozygous	Not detected	Not detected	Not detected	Not detected	Not detected	Not detected	Not detected	Not detected	Not detected	Not detected	Not detected	Not detected	Not detected	Not detected	Not detected	Not detected	Not detected	Not detected	Not detected	Not detected	Not detected	Heterozygous	Not detected	Not detected	Not detected	Not detected	Not detected	Not detected
UPC2|CTRG_03159|NW_003020056.1|307676|p.Gln289Leu	Not detected	Heterozygous	Heterozygous	Heterozygous	Not detected	Heterozygous	Not detected	Not detected	Heterozygous	Heterozygous	Not detected	Not detected	Not detected	Not detected	Not detected	Not detected	Heterozygous	Not detected	Heterozygous	Not detected	Heterozygous	Not detected	Not detected	Heterozygous	Not detected	Heterozygous	Heterozygous	Not detected	Not detected	Not detected	Not detected	Heterozygous	Not detected	Not detected	Not detected	Not detected	Not detected	Not detected	Not detected	Not detected	Homozygous	Not detected	Heterozygous	Not detected	Not detected	Not detected	Homozygous	Not detected	Not detected
UPC2|CTRG_03159|NW_003020056.1|307755|p.Ala263Thr	Not detected	Not detected	Not detected	Not detected	Not detected	Not detected	Not detected	Not detected	Heterozygous	Heterozygous	Not detected	Not detected	Not detected	Not detected	Not detected	Not detected	Not detected	Not detected	Heterozygous	Not detected	Heterozygous	Not detected	Heterozygous	Not detected	Not detected	Not detected	Not detected	Not detected	Not detected	Not detected	Not detected	Not detected	Not detected	Not detected	Not detected	Not detected	Not detected	Not detected	Not detected	Not detected	Not detected	Not detected	Heterozygous	Not detected	Not detected	Not detected	Not detected	Not detected	Not detected
UPC2|CTRG_03159|NW_003020056.1|307791|p.Ala251Thr	Not detected	Heterozygous	Heterozygous	Heterozygous	Not detected	Heterozygous	Not detected	Not detected	Heterozygous	Heterozygous	Not detected	Not detected	Not detected	Not detected	Not detected	Not detected	Heterozygous	Not detected	Heterozygous	Not detected	Heterozygous	Not detected	Not detected	Heterozygous	Not detected	Heterozygous	Heterozygous	Not detected	Not detected	Not detected	Not detected	Heterozygous	Not detected	Not detected	Not detected	Not detected	Not detected	Not detected	Not detected	Not detected	Homozygous	Not detected	Heterozygous	Not detected	Not detected	Not detected	Homozygous	Not detected	Not detected
UPC2|CTRG_03159|NW_003020056.1|308018|p.Asn175Ile	Not detected	Not detected	Not detected	Not detected	Not detected	Not detected	Not detected	Not detected	Not detected	Not detected	Not detected	Not detected	Not detected	Not detected	Not detected	Not detected	Not detected	Not detected	Not detected	Not detected	Not detected	Not detected	Not detected	Not detected	Not detected	Not detected	Not detected	Not detected	Not detected	Not detected	Not detected	Not detected	Not detected	Not detected	Not detected	Not detected	Not detected	Not detected	Not detected	Not detected	Not detected	Not detected	Not detected	Not detected	Not detected	Not detected	Not detected	Not detected	Not detected
UPC2|CTRG_03159|NW_003020056.1|308039|p.Leu168Pro	Not detected	Heterozygous	Heterozygous	Heterozygous	Not detected	Heterozygous	Not detected	Not detected	Not detected	Not detected	Not detected	Not detected	Not detected	Not detected	Not detected	Not detected	Not detected	Not detected	Not detected	Not detected	Not detected	Not detected	Not detected	Not detected	Not detected	Not detected	Not detected	Not detected	Not detected	Not detected	Not detected	Not detected	Not detected	Not detected	Not detected	Not detected	Not detected	Not detected	Not detected	Not detected	Not detected	Not detected	Not detected	Not detected	Not detected	Not detected	Not detected	Not detected	Not detected
UPC2|CTRG_03159|NW_003020056.1|308433|p.Pro37Ser	Not detected	Not detected	Not detected	Not detected	Not detected	Not detected	Not detected	Not detected	Not detected	Not detected	Not detected	Not detected	Heterozygous	Not detected	Not detected	Not detected	Not detected	Not detected	Not detected	Not detected	Not detected	Not detected	Not detected	Not detected	Not detected	Not detected	Not detected	Not detected	Not detected	Not detected	Not detected	Not detected	Not detected	Not detected	Not detected	Not detected	Not detected	Not detected	Not detected	Not detected	Not detected	Not detected	Not detected	Not detected	Not detected	Not detected	Not detected	Not detected	Not detected
UPC2|CTRG_03159|NW_003020056.1|308459|p.Lys28Thr	Not detected	Not detected	Not detected	Not detected	Not detected	Not detected	Not detected	Not detected	Not detected	Heterozygous	Not detected	Not detected	Not detected	Not detected	Not detected	Not detected	Not detected	Not detected	Not detected	Not detected	Not detected	Not detected	Not detected	Not detected	Not detected	Not detected	Not detected	Not detected	Not detected	Not detected	Not detected	Not detected	Not detected	Not detected	Not detected	Not detected	Not detected	Not detected	Not detected	Not detected	Not detected	Not detected	Not detected	Not detected	Not detected	Not detected	Not detected	Not detected	Not detected
YOR1|CTRG_02100|NW_003020049.1|2243230|p.Thr8Ile	Not detected	Not detected	Not detected	Not detected	Not detected	Not detected	Not detected	Not detected	Not detected	Not detected	Not detected	Not detected	Not detected	Not detected	Not detected	Not detected	Not detected	Not detected	Not detected	Not detected	Not detected	Not detected	Not detected	Not detected	Not detected	Not detected	Not detected	Not detected	Not detected	Not detected	Not detected	Not detected	Not detected	Not detected	Not detected	Not detected	Not detected	Not detected	Not detected	Not detected	Heterozygous	Not detected	Not detected	Not detected	Not detected	Not detected	Not detected	Not detected	Not detected
YOR1|CTRG_02100|NW_003020049.1|2243233|p.His9Pro	Not detected	Not detected	Not detected	Not detected	Not detected	Not detected	Not detected	Not detected	Not detected	Not detected	Not detected	Not detected	Not detected	Not detected	Not detected	Not detected	Not detected	Not detected	Not detected	Not detected	Not detected	Not detected	Not detected	Not detected	Not detected	Not detected	Not detected	Not detected	Not detected	Not detected	Not detected	Not detected	Not detected	Not detected	Not detected	Not detected	Not detected	Not detected	Not detected	Not detected	Not detected	Not detected	Not detected	Not detected	Not detected	Not detected	Not detected	Not detected	Not detected
YOR1|CTRG_02100|NW_003020049.1|2243338|p.Pro44Leu	Not detected	Not detected	Not detected	Not detected	Not detected	Not detected	Not detected	Not detected	Not detected	Not detected	Not detected	Not detected	Not detected	Not detected	Not detected	Not detected	Not detected	Not detected	Not detected	Not detected	Not detected	Not detected	Not detected	Not detected	Not detected	Not detected	Not detected	Not detected	Not detected	Not detected	Not detected	Not detected	Not detected	Not detected	Not detected	Not detected	Not detected	Not detected	Not detected	Not detected	Not detected	Not detected	Not detected	Not detected	Not detected	Not detected	Not detected	Heterozygous	Not detected
YOR1|CTRG_02100|NW_003020049.1|2243586|p.Asp127Asn	Not detected	Not detected	Not detected	Not detected	Not detected	Not detected	Not detected	Not detected	Not detected	Not detected	Heterozygous	Not detected	Not detected	Not detected	Not detected	Heterozygous	Not detected	Not detected	Not detected	Not detected	Not detected	Heterozygous	Not detected	Not detected	Not detected	Not detected	Not detected	Not detected	Heterozygous	Heterozygous	Heterozygous	Not detected	Not detected	Not detected	Not detected	Heterozygous	Not detected	Not detected	Heterozygous	Heterozygous	Not detected	Not detected	Not detected	Not detected	Not detected	Heterozygous	Not detected	Not detected	Not detected
YOR1|CTRG_02100|NW_003020049.1|2243601|p.Asp132Asn	Heterozygous	Not detected	Not detected	Not detected	Not detected	Not detected	Not detected	Not detected	Not detected	Not detected	Not detected	Heterozygous	Not detected	Not detected	Heterozygous	Not detected	Not detected	Not detected	Heterozygous	Heterozygous	Heterozygous	Not detected	Heterozygous	Not detected	Not detected	Heterozygous	Not detected	Not detected	Not detected	Not detected	Not detected	Not detected	Heterozygous	Not detected	Not detected	Not detected	Not detected	Not detected	Not detected	Not detected	Not detected	Not detected	Heterozygous	Heterozygous	Not detected	Not detected	Not detected	Not detected	Not detected
YOR1|CTRG_02100|NW_003020049.1|2244042|p.Pro279Ser	Not detected	Not detected	Not detected	Not detected	Not detected	Not detected	Not detected	Not detected	Not detected	Not detected	Not detected	Not detected	Not detected	Not detected	Not detected	Not detected	Not detected	Not detected	Not detected	Not detected	Not detected	Not detected	Not detected	Not detected	Heterozygous	Not detected	Not detected	Not detected	Not detected	Not detected	Not detected	Not detected	Not detected	Not detected	Not detected	Not detected	Not detected	Not detected	Not detected	Not detected	Not detected	Not detected	Not detected	Not detected	Not detected	Not detected	Not detected	Not detected	Not detected
YOR1|CTRG_02100|NW_003020049.1|2244364|p.Ser386Tyr	Not detected	Not detected	Not detected	Not detected	Not detected	Not detected	Not detected	Not detected	Not detected	Not detected	Not detected	Not detected	Not detected	Not detected	Not detected	Not detected	Not detected	Not detected	Not detected	Not detected	Not detected	Not detected	Not detected	Not detected	Not detected	Not detected	Not detected	Not detected	Not detected	Not detected	Not detected	Not detected	Not detected	Not detected	Not detected	Not detected	Not detected	Not detected	Not detected	Not detected	Not detected	Not detected	Not detected	Not detected	Not detected	Not detected	Not detected	Not detected	Not detected
YOR1|CTRG_02100|NW_003020049.1|2244404|p.Leu399Phe	Not detected	Not detected	Not detected	Not detected	Not detected	Not detected	Not detected	Not detected	Not detected	Not detected	Not detected	Not detected	Not detected	Not detected	Not detected	Not detected	Not detected	Not detected	Not detected	Not detected	Not detected	Not detected	Not detected	Not detected	Not detected	Not detected	Not detected	Not detected	Not detected	Not detected	Not detected	Not detected	Not detected	Not detected	Not detected	Not detected	Not detected	Not detected	Not detected	Not detected	Not detected	Not detected	Not detected	Not detected	Not detected	Not detected	Not detected	Not detected	Not detected
YOR1|CTRG_02100|NW_003020049.1|2244674|p.Glu489Asp	Not detected	Not detected	Not detected	Not detected	Not detected	Not detected	Not detected	Not detected	Not detected	Not detected	Not detected	Not detected	Not detected	Not detected	Not detected	Not detected	Not detected	Not detected	Not detected	Not detected	Not detected	Not detected	Not detected	Not detected	Not detected	Not detected	Not detected	Not detected	Not detected	Not detected	Not detected	Not detected	Not detected	Not detected	Not detected	Not detected	Not detected	Not detected	Not detected	Not detected	Heterozygous	Not detected	Not detected	Not detected	Not detected	Not detected	Not detected	Not detected	Not detected
YOR1|CTRG_02100|NW_003020049.1|2244747|p.Asp514Asn	Not detected	Not detected	Not detected	Not detected	Not detected	Not detected	Not detected	Not detected	Not detected	Not detected	Not detected	Not detected	Not detected	Not detected	Not detected	Not detected	Not detected	Not detected	Not detected	Not detected	Not detected	Not detected	Not detected	Not detected	Not detected	Not detected	Not detected	Not detected	Not detected	Not detected	Not detected	Not detected	Not detected	Not detected	Not detected	Not detected	Not detected	Not detected	Not detected	Not detected	Heterozygous	Not detected	Not detected	Not detected	Not detected	Not detected	Not detected	Not detected	Not detected
YOR1|CTRG_02100|NW_003020049.1|2244754|p.Gly516Val	Not detected	Not detected	Not detected	Not detected	Not detected	Not detected	Not detected	Not detected	Not detected	Not detected	Not detected	Not detected	Not detected	Not detected	Not detected	Not detected	Not detected	Not detected	Not detected	Not detected	Not detected	Not detected	Not detected	Not detected	Not detected	Not detected	Not detected	Not detected	Not detected	Not detected	Not detected	Not detected	Not detected	Not detected	Not detected	Not detected	Not detected	Not detected	Not detected	Not detected	Heterozygous	Not detected	Not detected	Not detected	Not detected	Not detected	Not detected	Not detected	Not detected
YOR1|CTRG_02100|NW_003020049.1|2244771|p.Glu522Lys	Not detected	Not detected	Not detected	Not detected	Not detected	Not detected	Not detected	Not detected	Not detected	Not detected	Not detected	Not detected	Not detected	Not detected	Not detected	Not detected	Not detected	Not detected	Not detected	Not detected	Not detected	Not detected	Not detected	Not detected	Not detected	Not detected	Not detected	Not detected	Not detected	Not detected	Not detected	Not detected	Not detected	Not detected	Not detected	Not detected	Not detected	Not detected	Not detected	Not detected	Not detected	Not detected	Not detected	Not detected	Not detected	Not detected	Not detected	Not detected	Not detected
YOR1|CTRG_02100|NW_003020049.1|2244801|p.Ser532Ala	Heterozygous	Homozygous	Homozygous	Homozygous	Homozygous	Homozygous	Homozygous	Heterozygous	Heterozygous	Homozygous	Homozygous	Heterozygous	Heterozygous	Homozygous	Heterozygous	Homozygous	Homozygous	Not detected	Heterozygous	Heterozygous	Heterozygous	Homozygous	Not detected	Homozygous	Homozygous	Not detected	Not detected	Homozygous	Homozygous	Homozygous	Homozygous	Not detected	Not detected	Heterozygous	Homozygous	Homozygous	Not detected	Not detected	Homozygous	Homozygous	Homozygous	Not detected	Heterozygous	Heterozygous	Heterozygous	Homozygous	Not detected	Not detected	Heterozygous
YOR1|CTRG_02100|NW_003020049.1|2244931|p.Val575Ala	Not detected	Not detected	Not detected	Not detected	Not detected	Not detected	Not detected	Not detected	Not detected	Not detected	Not detected	Not detected	Not detected	Not detected	Not detected	Not detected	Not detected	Not detected	Not detected	Not detected	Not detected	Not detected	Not detected	Not detected	Not detected	Not detected	Not detected	Not detected	Not detected	Not detected	Not detected	Not detected	Not detected	Not detected	Not detected	Not detected	Not detected	Not detected	Not detected	Not detected	Heterozygous	Not detected	Not detected	Not detected	Not detected	Not detected	Not detected	Not detected	Not detected
YOR1|CTRG_02100|NW_003020049.1|2245020|p.Val605Ile	Not detected	Not detected	Not detected	Not detected	Not detected	Not detected	Not detected	Not detected	Not detected	Not detected	Not detected	Not detected	Not detected	Not detected	Not detected	Not detected	Not detected	Not detected	Not detected	Not detected	Not detected	Not detected	Not detected	Not detected	Not detected	Not detected	Not detected	Not detected	Not detected	Not detected	Not detected	Not detected	Not detected	Not detected	Not detected	Not detected	Not detected	Not detected	Not detected	Not detected	Heterozygous	Not detected	Not detected	Not detected	Not detected	Not detected	Not detected	Not detected	Not detected
YOR1|CTRG_02100|NW_003020049.1|2245121|p.Lys638Asn	Not detected	Not detected	Not detected	Not detected	Not detected	Not detected	Not detected	Not detected	Not detected	Not detected	Not detected	Not detected	Not detected	Not detected	Not detected	Not detected	Heterozygous	Not detected	Not detected	Not detected	Not detected	Not detected	Not detected	Not detected	Not detected	Not detected	Not detected	Not detected	Not detected	Not detected	Not detected	Not detected	Not detected	Not detected	Not detected	Not detected	Not detected	Not detected	Not detected	Not detected	Heterozygous	Not detected	Not detected	Not detected	Not detected	Not detected	Not detected	Not detected	Not detected
YOR1|CTRG_02100|NW_003020049.1|2245146|p.Glu647Lys	Not detected	Not detected	Not detected	Not detected	Not detected	Not detected	Not detected	Not detected	Not detected	Not detected	Not detected	Not detected	Not detected	Not detected	Not detected	Not detected	Not detected	Not detected	Not detected	Not detected	Not detected	Not detected	Not detected	Not detected	Not detected	Not detected	Not detected	Not detected	Not detected	Not detected	Not detected	Not detected	Not detected	Not detected	Not detected	Not detected	Not detected	Not detected	Not detected	Not detected	Not detected	Not detected	Not detected	Not detected	Not detected	Not detected	Not detected	Not detected	Not detected
YOR1|CTRG_02100|NW_003020049.1|2245562|p.Asn785Lys	Not detected	Not detected	Not detected	Not detected	Not detected	Not detected	Not detected	Not detected	Heterozygous	Not detected	Not detected	Not detected	Not detected	Not detected	Not detected	Not detected	Not detected	Not detected	Not detected	Not detected	Not detected	Not detected	Heterozygous	Not detected	Not detected	Not detected	Not detected	Not detected	Not detected	Not detected	Not detected	Not detected	Not detected	Not detected	Not detected	Not detected	Not detected	Not detected	Not detected	Not detected	Not detected	Not detected	Not detected	Not detected	Heterozygous	Not detected	Heterozygous	Not detected	Not detected
YOR1|CTRG_02100|NW_003020049.1|2245609|p.Arg801Ile	Not detected	Not detected	Not detected	Not detected	Not detected	Not detected	Not detected	Not detected	Not detected	Not detected	Not detected	Not detected	Not detected	Not detected	Not detected	Not detected	Not detected	Not detected	Not detected	Not detected	Not detected	Not detected	Not detected	Not detected	Not detected	Not detected	Not detected	Not detected	Not detected	Not detected	Not detected	Not detected	Not detected	Not detected	Not detected	Not detected	Not detected	Heterozygous	Not detected	Not detected	Not detected	Not detected	Not detected	Not detected	Not detected	Not detected	Not detected	Not detected	Not detected
YOR1|CTRG_02100|NW_003020049.1|2245650|p.Val815Ile	Not detected	Not detected	Not detected	Not detected	Not detected	Not detected	Not detected	Not detected	Not detected	Not detected	Not detected	Not detected	Not detected	Not detected	Not detected	Not detected	Not detected	Not detected	Not detected	Not detected	Not detected	Not detected	Not detected	Not detected	Not detected	Not detected	Not detected	Not detected	Not detected	Not detected	Not detected	Not detected	Not detected	Not detected	Not detected	Not detected	Not detected	Not detected	Not detected	Not detected	Heterozygous	Not detected	Not detected	Not detected	Not detected	Not detected	Not detected	Not detected	Not detected
YOR1|CTRG_02100|NW_003020049.1|2245679|p.Lys824Asn	Homozygous	Not detected	Not detected	Not detected	Homozygous	Not detected	Not detected	Heterozygous	Heterozygous	Heterozygous	Heterozygous	Heterozygous	Heterozygous	Homozygous	Heterozygous	Heterozygous	Heterozygous	Not detected	Not detected	Heterozygous	Not detected	Heterozygous	Heterozygous	Homozygous	Heterozygous	Not detected	Homozygous	Not detected	Heterozygous	Heterozygous	Not detected	Homozygous	Homozygous	Heterozygous	Homozygous	Not detected	Not detected	Heterozygous	Heterozygous	Heterozygous	Not detected	Not detected	Not detected	Heterozygous	Not detected	Not detected	Heterozygous	Homozygous	Heterozygous
YOR1|CTRG_02100|NW_003020049.1|2245887|p.Pro894Ser	Not detected	Not detected	Not detected	Not detected	Not detected	Not detected	Not detected	Not detected	Not detected	Not detected	Not detected	Not detected	Not detected	Not detected	Not detected	Not detected	Not detected	Not detected	Not detected	Not detected	Not detected	Not detected	Not detected	Not detected	Not detected	Not detected	Not detected	Not detected	Not detected	Not detected	Not detected	Not detected	Heterozygous	Heterozygous	Not detected	Not detected	Not detected	Not detected	Not detected	Not detected	Not detected	Not detected	Not detected	Not detected	Not detected	Not detected	Not detected	Not detected	Not detected
YOR1|CTRG_02100|NW_003020049.1|2246163|p.Gly986Ser	Not detected	Not detected	Not detected	Not detected	Not detected	Not detected	Not detected	Not detected	Not detected	Not detected	Not detected	Not detected	Not detected	Not detected	Not detected	Not detected	Not detected	Not detected	Not detected	Not detected	Not detected	Not detected	Not detected	Not detected	Not detected	Not detected	Not detected	Not detected	Not detected	Not detected	Not detected	Not detected	Not detected	Not detected	Not detected	Not detected	Not detected	Not detected	Not detected	Not detected	Not detected	Not detected	Not detected	Not detected	Not detected	Not detected	Not detected	Not detected	Not detected
YOR1|CTRG_02100|NW_003020049.1|2246209|p.Ala1001Gly	Not detected	Not detected	Not detected	Not detected	Not detected	Not detected	Not detected	Not detected	Not detected	Heterozygous	Not detected	Not detected	Not detected	Not detected	Not detected	Not detected	Not detected	Not detected	Not detected	Not detected	Not detected	Not detected	Not detected	Not detected	Not detected	Not detected	Not detected	Not detected	Not detected	Not detected	Not detected	Not detected	Not detected	Not detected	Not detected	Not detected	Not detected	Not detected	Not detected	Not detected	Not detected	Not detected	Not detected	Not detected	Not detected	Not detected	Not detected	Not detected	Not detected
YOR1|CTRG_02100|NW_003020049.1|2246295|p.Gln1030Lys	Not detected	Not detected	Not detected	Not detected	Not detected	Not detected	Not detected	Not detected	Not detected	Not detected	Not detected	Not detected	Heterozygous	Not detected	Not detected	Not detected	Not detected	Heterozygous	Not detected	Not detected	Not detected	Not detected	Not detected	Not detected	Not detected	Not detected	Not detected	Not detected	Not detected	Not detected	Not detected	Not detected	Not detected	Not detected	Heterozygous	Not detected	Heterozygous	Not detected	Not detected	Not detected	Not detected	Heterozygous	Not detected	Not detected	Not detected	Not detected	Not detected	Not detected	Not detected
YOR1|CTRG_02100|NW_003020049.1|2246370|p.Asn1055Asp	Not detected	Heterozygous	Heterozygous	Heterozygous	Not detected	Heterozygous	Heterozygous	Homozygous	Heterozygous	Heterozygous	Homozygous	Not detected	Heterozygous	Not detected	Not detected	Homozygous	Heterozygous	Heterozygous	Heterozygous	Not detected	Heterozygous	Homozygous	Heterozygous	Not detected	Heterozygous	Heterozygous	Not detected	Not detected	Homozygous	Homozygous	Homozygous	Not detected	Not detected	Heterozygous	Homozygous	Homozygous	Heterozygous	Homozygous	Homozygous	Homozygous	Homozygous	Heterozygous	Heterozygous	Not detected	Heterozygous	Not detected	Heterozygous	Not detected	Not detected
YOR1|CTRG_02100|NW_003020049.1|2246899|p.Gln1231Pro	Not detected	Not detected	Not detected	Not detected	Not detected	Not detected	Not detected	Not detected	Not detected	Not detected	Not detected	Not detected	Not detected	Not detected	Not detected	Not detected	Not detected	Not detected	Not detected	Not detected	Not detected	Not detected	Not detected	Not detected	Not detected	Not detected	Not detected	Not detected	Not detected	Not detected	Not detected	Not detected	Not detected	Not detected	Not detected	Not detected	Not detected	Not detected	Not detected	Not detected	Not detected	Heterozygous	Not detected	Not detected	Not detected	Not detected	Not detected	Not detected	Not detected
YOR1|CTRG_02100|NW_003020049.1|2247148|p.Ile1314Thr	Not detected	Not detected	Not detected	Not detected	Not detected	Not detected	Not detected	Not detected	Not detected	Not detected	Not detected	Not detected	Not detected	Not detected	Not detected	Not detected	Not detected	Not detected	Not detected	Not detected	Not detected	Not detected	Not detected	Not detected	Not detected	Not detected	Not detected	Not detected	Not detected	Not detected	Not detected	Not detected	Not detected	Not detected	Not detected	Not detected	Not detected	Not detected	Not detected	Not detected	Heterozygous	Not detected	Not detected	Not detected	Not detected	Not detected	Not detected	Not detected	Not detected
YOR1|CTRG_02100|NW_003020049.1|2247150|p.Gly1315Ser	Heterozygous	Not detected	Not detected	Not detected	Heterozygous	Not detected	Not detected	Heterozygous	Heterozygous	Not detected	Homozygous	Heterozygous	Homozygous	Heterozygous	Heterozygous	Homozygous	Homozygous	Heterozygous	Heterozygous	Heterozygous	Heterozygous	Homozygous	Not detected	Heterozygous	Heterozygous	Homozygous	Homozygous	Homozygous	Homozygous	Homozygous	Homozygous	Homozygous	Homozygous	Homozygous	Heterozygous	Homozygous	Heterozygous	Homozygous	Homozygous	Homozygous	Heterozygous	Heterozygous	Heterozygous	Heterozygous	Heterozygous	Not detected	Heterozygous	Not detected	Homozygous
YOR1|CTRG_02100|NW_003020049.1|2247157|p.Asn1317Ser	Not detected	Not detected	Not detected	Not detected	Not detected	Not detected	Not detected	Not detected	Not detected	Not detected	Not detected	Not detected	Not detected	Not detected	Not detected	Not detected	Not detected	Not detected	Not detected	Not detected	Not detected	Not detected	Not detected	Not detected	Not detected	Not detected	Not detected	Not detected	Not detected	Not detected	Not detected	Not detected	Not detected	Not detected	Not detected	Not detected	Not detected	Not detected	Not detected	Not detected	Heterozygous	Not detected	Not detected	Not detected	Not detected	Not detected	Not detected	Not detected	Not detected
YOR1|CTRG_02100|NW_003020049.1|2247415|p.Thr1403Asn	Not detected	Not detected	Not detected	Not detected	Not detected	Not detected	Not detected	Not detected	Not detected	Not detected	Not detected	Not detected	Not detected	Not detected	Not detected	Not detected	Not detected	Not detected	Not detected	Not detected	Not detected	Not detected	Not detected	Not detected	Not detected	Not detected	Not detected	Not detected	Not detected	Not detected	Not detected	Not detected	Not detected	Not detected	Not detected	Not detected	Not detected	Not detected	Not detected	Not detected	Not detected	Not detected	Not detected	Not detected	Not detected	Not detected	Not detected	Not detected	Not detected
[truncated: 38 more columns]

## Sheet: Table S5
Table S5. Aminoacid substitutions noted in genes linked to echinocandin susceptibility present in homozygous form, heterozygous form, or not detected
Gene|Locus ID|Contig|Position|Amino acid substitution	19-008-0005	19-008-0006	19-008-0007	19-008-0008	19-008-0015	19-008-0016	19-008-0017	19-008-0018	19-008-0019	19-008-0020	19-008-0021	19-008-0022	19-008-0024	19-008-0025	19-008-0026	19-008-0027	19-008-0028	19-008-0029	19-008-0030	19-008-0031	19-008-0032	19-008-0033	19-008-0034	19-008-0035	19-008-0036	19-008-0039	19-008-0040	19-008-0042	19-008-0043	19-008-0044	19-008-0045	19-008-0046	19-008-0047	19-008-0048	19-008-0049	19-008-0050	19-008-0051	19-008-0052	19-008-0053	19-008-0054	19-008-0055	19-008-0056	19-008-0057	19-008-0058	19-008-0059	19-008-0060	19-008-0061	19-008-0062	19-008-0063
Fks1|CTRG_04661|NW_003020058.1|855901|p.Arg5Met	Homozygous	Homozygous	Homozygous	Homozygous	Homozygous	Homozygous	Homozygous	Homozygous	Homozygous	Homozygous	Homozygous	Homozygous	Homozygous	Homozygous	Homozygous	Homozygous	Homozygous	Homozygous	Homozygous	Homozygous	Homozygous	Homozygous	Homozygous	Homozygous	Homozygous	Homozygous	Homozygous	Homozygous	Homozygous	Homozygous	Homozygous	Homozygous	Homozygous	Homozygous	Homozygous	Homozygous	Homozygous	Homozygous	Homozygous	Homozygous	Homozygous	Homozygous	Homozygous	Homozygous	Homozygous	Homozygous	Homozygous	Homozygous	Homozygous
Fks1|CTRG_04661|NW_003020058.1|855965|p.Phe26Leu	Not detected	Homozygous	Not detected	Not detected	Not detected	Not detected	Not detected	Not detected	Not detected	Not detected	Not detected	Not detected	Not detected	Not detected	Not detected	Not detected	Not detected	Not detected	Not detected	Not detected	Not detected	Not detected	Not detected	Not detected	Not detected	Not detected	Not detected	Not detected	Not detected	Not detected	Not detected	Not detected	Not detected	Not detected	Not detected	Not detected	Not detected	Not detected	Not detected	Not detected	Not detected	Not detected	Not detected	Not detected	Not detected	Not detected	Not detected	Not detected	Not detected
Fks1|CTRG_04661|NW_003020058.1|855975|p.Ser30Pro	Not detected	Not detected	Not detected	Not detected	Not detected	Not detected	Not detected	Homozygous	Not detected	Not detected	Not detected	Not detected	Not detected	Not detected	Not detected	Not detected	Not detected	Not detected	Not detected	Not detected	Not detected	Not detected	Not detected	Not detected	Not detected	Not detected	Not detected	Not detected	Not detected	Not detected	Not detected	Not detected	Not detected	Not detected	Not detected	Not detected	Not detected	Not detected	Not detected	Not detected	Not detected	Not detected	Not detected	Not detected	Not detected	Not detected	Not detected	Not detected	Not detected
Fks1|CTRG_04661|NW_003020058.1|855985|p.Asp33Val	Homozygous	Not detected	Not detected	Not detected	Not detected	Not detected	Not detected	Not detected	Not detected	Not detected	Not detected	Not detected	Not detected	Not detected	Not detected	Not detected	Not detected	Not detected	Not detected	Not detected	Not detected	Not detected	Not detected	Not detected	Not detected	Not detected	Not detected	Not detected	Not detected	Not detected	Not detected	Not detected	Not detected	Not detected	Not detected	Not detected	Not detected	Not detected	Not detected	Not detected	Not detected	Not detected	Not detected	Not detected	Not detected	Not detected	Not detected	Not detected	Not detected
Fks2|CTRG_00996|NW_003020038.1|2268982|p.Met78Ile	Heterozygous	Not detected	Not detected	Not detected	Heterozygous	Not detected	Not detected	Not detected	Not detected	Not detected	Not detected	Not detected	Not detected	Not detected	Not detected	Not detected	Not detected	Not detected	Not detected	Not detected	Not detected	Not detected	Not detected	Not detected	Not detected	Not detected	Not detected	Not detected	Not detected	Not detected	Not detected	Not detected	Not detected	Not detected	Not detected	Not detected	Not detected	Not detected	Not detected	Not detected	Not detected	Not detected	Not detected	Not detected	Not detected	Not detected	Not detected	Not detected	Not detected
Fks2|CTRG_00996|NW_003020038.1|2269023|p.Ser92Phe	Not detected	Not detected	Not detected	Not detected	Not detected	Not detected	Not detected	Not detected	Not detected	Not detected	Not detected	Not detected	Not detected	Not detected	Not detected	Not detected	Not detected	Not detected	Not detected	Not detected	Not detected	Not detected	Not detected	Not detected	Not detected	Not detected	Not detected	Not detected	Not detected	Not detected	Not detected	Not detected	Not detected	Not detected	Not detected	Not detected	Not detected	Not detected	Not detected	Not detected	Not detected	Heterozygous	Not detected	Not detected	Not detected	Not detected	Not detected	Not detected	Not detected
Fks2|CTRG_00996|NW_003020038.1|2269133|p.Ser129Pro	Not detected	Not detected	Not detected	Not detected	Not detected	Not detected	Not detected	Not detected	Not detected	Not detected	Not detected	Not detected	Not detected	Not detected	Not detected	Not detected	Not detected	Not detected	Not detected	Not detected	Not detected	Not detected	Not detected	Not detected	Not detected	Not detected	Not detected	Not detected	Not detected	Not detected	Not detected	Not detected	Not detected	Not detected	Not detected	Not detected	Not detected	Not detected	Not detected	Not detected	Not detected	Not detected	Not detected	Not detected	Not detected	Not detected	Not detected	Not detected	Not detected
Fks2|CTRG_00996|NW_003020038.1|2269391|p.Glu215Lys	Not detected	Not detected	Not detected	Not detected	Not detected	Not detected	Not detected	Not detected	Not detected	Not detected	Not detected	Not detected	Not detected	Not detected	Not detected	Not detected	Not detected	Not detected	Not detected	Not detected	Not detected	Not detected	Not detected	Not detected	Not detected	Not detected	Not detected	Not detected	Not detected	Not detected	Not detected	Not detected	Not detected	Not detected	Not detected	Not detected	Not detected	Not detected	Not detected	Not detected	Heterozygous	Not detected	Not detected	Not detected	Not detected	Not detected	Not detected	Not detected	Not detected
Fks2|CTRG_00996|NW_003020038.1|2269638|p.Val297Gly	Not detected	Not detected	Not detected	Not detected	Not detected	Not detected	Not detected	Not detected	Not detected	Not detected	Not detected	Not detected	Not detected	Not detected	Not detected	Not detected	Not detected	Not detected	Not detected	Not detected	Not detected	Not detected	Not detected	Not detected	Not detected	Not detected	Not detected	Not detected	Not detected	Not detected	Not detected	Not detected	Not detected	Not detected	Not detected	Not detected	Not detected	Not detected	Not detected	Not detected	Not detected	Not detected	Not detected	Not detected	Not detected	Not detected	Heterozygous	Not detected	Not detected
Fks2|CTRG_00996|NW_003020038.1|2269733|p.Thr329Ala	Heterozygous	Not detected	Heterozygous	Heterozygous	Not detected	Not detected	Heterozygous	Heterozygous	Homozygous	Homozygous	Homozygous	Not detected	Homozygous	Heterozygous	Not detected	Homozygous	Homozygous	Homozygous	Homozygous	Not detected	Homozygous	Homozygous	Homozygous	Heterozygous	Homozygous	Heterozygous	Homozygous	Homozygous	Homozygous	Homozygous	Homozygous	Homozygous	Homozygous	Homozygous	Not detected	Homozygous	Homozygous	Heterozygous	Homozygous	Homozygous	Heterozygous	Homozygous	Homozygous	Not detected	Heterozygous	Heterozygous	Homozygous	Homozygous	Homozygous
Fks2|CTRG_00996|NW_003020038.1|2269902|p.Lys385Arg	Not detected	Not detected	Not detected	Not detected	Heterozygous	Not detected	Not detected	Not detected	Not detected	Not detected	Not detected	Not detected	Not detected	Not detected	Not detected	Not detected	Not detected	Not detected	Not detected	Not detected	Not detected	Not detected	Not detected	Not detected	Not detected	Not detected	Not detected	Not detected	Not detected	Not detected	Not detected	Not detected	Not detected	Not detected	Not detected	Not detected	Not detected	Not detected	Not detected	Not detected	Not detected	Not detected	Not detected	Not detected	Not detected	Not detected	Not detected	Not detected	Not detected
Fks2|CTRG_00996|NW_003020038.1|2270102|p.Gly452Arg	Not detected	Not detected	Not detected	Not detected	Not detected	Not detected	Not detected	Not detected	Not detected	Not detected	Not detected	Not detected	Not detected	Not detected	Not detected	Not detected	Not detected	Not detected	Not detected	Not detected	Not detected	Not detected	Not detected	Not detected	Not detected	Not detected	Not detected	Not detected	Not detected	Not detected	Not detected	Not detected	Not detected	Not detected	Not detected	Not detected	Not detected	Heterozygous	Not detected	Not detected	Not detected	Not detected	Not detected	Not detected	Not detected	Not detected	Not detected	Not detected	Not detected
Fks2|CTRG_00996|NW_003020038.1|2270267|p.Ile507Val	Not detected	Not detected	Not detected	Not detected	Not detected	Not detected	Not detected	Not detected	Not detected	Not detected	Not detected	Heterozygous	Not detected	Not detected	Not detected	Not detected	Not detected	Not detected	Not detected	Not detected	Not detected	Not detected	Not detected	Not detected	Not detected	Not detected	Not detected	Not detected	Not detected	Not detected	Not detected	Not detected	Not detected	Not detected	Not detected	Not detected	Not detected	Not detected	Not detected	Not detected	Not detected	Not detected	Not detected	Not detected	Not detected	Not detected	Not detected	Not detected	Not detected
Fks2|CTRG_00996|NW_003020038.1|2270378|p.Val544Phe	Not detected	Not detected	Not detected	Not detected	Not detected	Not detected	Not detected	Not detected	Not detected	Not detected	Not detected	Not detected	Not detected	Not detected	Not detected	Not detected	Not detected	Not detected	Not detected	Not detected	Not detected	Not detected	Heterozygous	Not detected	Not detected	Not detected	Not detected	Not detected	Not detected	Not detected	Not detected	Not detected	Not detected	Not detected	Not detected	Not detected	Not detected	Not detected	Not detected	Not detected	Not detected	Not detected	Not detected	Not detected	Not detected	Not detected	Not detected	Not detected	Not detected
Fks2|CTRG_00996|NW_003020038.1|2270547|p.Met600Thr	Not detected	Not detected	Not detected	Not detected	Not detected	Not detected	Not detected	Not detected	Not detected	Not detected	Not detected	Not detected	Not detected	Not detected	Not detected	Not detected	Not detected	Not detected	Not detected	Not detected	Not detected	Not detected	Not detected	Not detected	Not detected	Not detected	Not detected	Not detected	Not detected	Not detected	Not detected	Not detected	Not detected	Not detected	Not detected	Not detected	Not detected	Not detected	Not detected	Not detected	Not detected	Not detected	Not detected	Not detected	Not detected	Not detected	Heterozygous	Not detected	Not detected
Fks2|CTRG_00996|NW_003020038.1|2271135|p.Pro796Leu	Not detected	Not detected	Not detected	Not detected	Not detected	Not detected	Not detected	Not detected	Not detected	Not detected	Not detected	Not detected	Not detected	Not detected	Not detected	Not detected	Not detected	Not detected	Not detected	Not detected	Not detected	Not detected	Heterozygous	Not detected	Not detected	Not detected	Not detected	Not detected	Not detected	Not detected	Not detected	Not detected	Not detected	Not detected	Not detected	Not detected	Not detected	Not detected	Not detected	Not detected	Not detected	Not detected	Not detected	Not detected	Not detected	Not detected	Not detected	Not detected	Not detected
Fks2|CTRG_00996|NW_003020038.1|2271390|p.Ile881Asn	Not detected	Not detected	Not detected	Not detected	Not detected	Not detected	Not detected	Not detected	Not detected	Not detected	Not detected	Not detected	Not detected	Not detected	Not detected	Not detected	Not detected	Not detected	Not detected	Not detected	Not detected	Not detected	Not detected	Not detected	Not detected	Not detected	Not detected	Not detected	Not detected	Not detected	Not detected	Not detected	Not detected	Not detected	Not detected	Not detected	Not detected	Not detected	Not detected	Not detected	Not detected	Not detected	Not detected	Not detected	Not detected	Heterozygous	Not detected	Not detected	Not detected
Fks2|CTRG_00996|NW_003020038.1|2271390|p.Ile881Thr	Not detected	Not detected	Not detected	Not detected	Not detected	Not detected	Not detected	Not detected	Heterozygous	Not detected	Not detected	Not detected	Not detected	Not detected	Not detected	Not detected	Not detected	Not detected	Not detected	Not detected	Not detected	Not detected	Not detected	Not detected	Not detected	Not detected	Not detected	Not detected	Not detected	Not detected	Not detected	Not detected	Not detected	Not detected	Not detected	Not detected	Not detected	Not detected	Not detected	Not detected	Not detected	Not detected	Not detected	Not detected	Not detected	Not detected	Not detected	Not detected	Not detected
Fks2|CTRG_00996|NW_003020038.1|2271494|p.Ala916Thr	Not detected	Not detected	Not detected	Not detected	Not detected	Not detected	Not detected	Not detected	Not detected	Not detected	Not detected	Not detected	Not detected	Not detected	Not detected	Not detected	Not detected	Not detected	Not detected	Not detected	Not detected	Not detected	Not detected	Not detected	Not detected	Not detected	Not detected	Heterozygous	Not detected	Not detected	Not detected	Not detected	Not detected	Not detected	Not detected	Not detected	Not detected	Not detected	Not detected	Not detected	Not detected	Heterozygous	Not detected	Not detected	Not detected	Not detected	Not detected	Not detected	Not detected
Fks2|CTRG_00996|NW_003020038.1|2271495|p.Ala916Gly	Not detected	Not detected	Not detected	Not detected	Not detected	Not detected	Not detected	Not detected	Not detected	Heterozygous	Not detected	Not detected	Not detected	Not detected	Not detected	Not detected	Not detected	Not detected	Not detected	Not detected	Not detected	Not detected	Not detected	Not detected	Not detected	Not detected	Not detected	Not detected	Not detected	Not detected	Not detected	Not detected	Not detected	Not detected	Not detected	Not detected	Not detected	Not detected	Not detected	Not detected	Not detected	Not detected	Not detected	Not detected	Not detected	Not detected	Not detected	Not detected	Not detected
Fks2|CTRG_00996|NW_003020038.1|2271920|p.Met1058Leu	Not detected	Not detected	Not detected	Not detected	Not detected	Not detected	Not detected	Not detected	Not detected	Heterozygous	Not detected	Not detected	Not detected	Not detected	Not detected	Not detected	Not detected	Not detected	Not detected	Not detected	Not detected	Not detected	Not detected	Not detected	Not detected	Not detected	Not detected	Not detected	Not detected	Not detected	Not detected	Not detected	Not detected	Not detected	Not detected	Not detected	Not detected	Not detected	Not detected	Not detected	Not detected	Not detected	Not detected	Not detected	Not detected	Not detected	Not detected	Not detected	Not detected
Fks2|CTRG_00996|NW_003020038.1|2272109|p.Arg1121Ser	Not detected	Not detected	Not detected	Not detected	Heterozygous	Not detected	Not detected	Not detected	Not detected	Not detected	Not detected	Not detected	Not detected	Not detected	Not detected	Not detected	Not detected	Not detected	Not detected	Not detected	Not detected	Not detected	Not detected	Not detected	Not detected	Not detected	Not detected	Not detected	Not detected	Not detected	Not detected	Not detected	Not detected	Not detected	Not detected	Not detected	Not detected	Not detected	Not detected	Not detected	Heterozygous	Not detected	Not detected	Not detected	Not detected	Not detected	Not detected	Not detected	Not detected
Fks2|CTRG_00996|NW_003020038.1|2272403|p.Ala1219Ser	Not detected	Not detected	Not detected	Not detected	Not detected	Not detected	Not detected	Not detected	Not detected	Not detected	Not detected	Not detected	Not detected	Not detected	Not detected	Not detected	Not detected	Not detected	Not detected	Not detected	Not detected	Not detected	Heterozygous	Not detected	Not detected	Not detected	Not detected	Not detected	Not detected	Not detected	Not detected	Not detected	Not detected	Not detected	Not detected	Not detected	Not detected	Not detected	Not detected	Not detected	Heterozygous	Not detected	Not detected	Not detected	Not detected	Not detected	Not detected	Not detected	Not detected
Fks2|CTRG_00996|NW_003020038.1|2272603|p.Asp1285Glu	Not detected	Not detected	Not detected	Not detected	Not detected	Not detected	Not detected	Not detected	Not detected	Not detected	Not detected	Not detected	Not detected	Not detected	Not detected	Not detected	Not detected	Not detected	Not detected	Not detected	Not detected	Not detected	Heterozygous	Not detected	Not detected	Not detected	Not detected	Not detected	Not detected	Not detected	Not detected	Not detected	Not detected	Not detected	Not detected	Not detected	Not detected	Not detected	Not detected	Not detected	Heterozygous	Not detected	Not detected	Not detected	Not detected	Not detected	Not detected	Not detected	Not detected
Fks2|CTRG_00996|NW_003020038.1|2272707|p.Arg1320Gln	Not detected	Not detected	Not detected	Not detected	Not detected	Not detected	Not detected	Not detected	Not detected	Not detected	Not detected	Not detected	Not detected	Not detected	Not detected	Not detected	Not detected	Not detected	Not detected	Not detected	Not detected	Not detected	Heterozygous	Not detected	Not detected	Not detected	Not detected	Not detected	Not detected	Not detected	Not detected	Not detected	Not detected	Not detected	Not detected	Not detected	Not detected	Not detected	Not detected	Not detected	Not detected	Not detected	Not detected	Not detected	Not detected	Not detected	Not detected	Not detected	Not detected
Fks2|CTRG_00996|NW_003020038.1|2272964|p.Gly1406Ser	Not detected	Not detected	Not detected	Not detected	Not detected	Not detected	Not detected	Not detected	Not detected	Not detected	Heterozygous	Not detected	Not detected	Not detected	Not detected	Heterozygous	Not detected	Not detected	Not detected	Not detected	Not detected	Heterozygous	Not detected	Not detected	Not detected	Not detected	Not detected	Not detected	Heterozygous	Heterozygous	Not detected	Not detected	Not detected	Not detected	Not detected	Not detected	Not detected	Not detected	Not detected	Not detected	Not detected	Not detected	Not detected	Not detected	Not detected	Not detected	Not detected	Not detected	Not detected
Fks2|CTRG_00996|NW_003020038.1|2272967|p.Pro1407Ser	Not detected	Not detected	Not detected	Not detected	Not detected	Not detected	Not detected	Not detected	Not detected	Not detected	Not detected	Not detected	Not detected	Not detected	Not detected	Not detected	Not detected	Not detected	Not detected	Not detected	Not detected	Not detected	Not detected	Not detected	Not detected	Not detected	Not detected	Not detected	Not detected	Not detected	Not detected	Not detected	Not detected	Not detected	Not detected	Not detected	Not detected	Not detected	Not detected	Not detected	Not detected	Not detected	Not detected	Not detected	Not detected	Not detected	Not detected	Not detected	Not detected
Fks2|CTRG_00996|NW_003020038.1|2273060|p.Phe1438Leu	Not detected	Not detected	Not detected	Not detected	Not detected	Not detected	Not detected	Not detected	Not detected	Not detected	Not detected	Homozygous	Not detected	Homozygous	Homozygous	Not detected	Not detected	Not detected	Not detected	Homozygous	Not detected	Not detected	Not detected	Heterozygous	Not detected	Heterozygous	Not detected	Not detected	Not detected	Not detected	Not detected	Not detected	Not detected	Not detected	Heterozygous	Not detected	Not detected	Not detected	Not detected	Not detected	Not detected	Not detected	Not detected	Homozygous	Heterozygous	Not detected	Not detected	Not detected	Not detected
Fks2|CTRG_00996|NW_003020038.1|2273093|p.Ile1449Val	Not detected	Not detected	Not detected	Not detected	Not detected	Not detected	Not detected	Not detected	Not detected	Not detected	Not detected	Not detected	Not detected	Not detected	Not detected	Not detected	Not detected	Not detected	Not detected	Not detected	Not detected	Not detected	Not detected	Not detected	Not detected	Not detected	Not detected	Not detected	Not detected	Not detected	Not detected	Not detected	Not detected	Not detected	Not detected	Not detected	Not detected	Not detected	Not detected	Not detected	Not detected	Not detected	Not detected	Not detected	Not detected	Not detected	Not detected	Not detected	Not detected
Fks2|CTRG_00996|NW_003020038.1|2273489|p.Val1581Ile	Homozygous	Homozygous	Homozygous	Homozygous	Heterozygous	Homozygous	Homozygous	Homozygous	Heterozygous	Homozygous	Homozygous	Homozygous	Homozygous	Homozygous	Homozygous	Homozygous	Homozygous	Homozygous	Homozygous	Homozygous	Homozygous	Homozygous	Homozygous	Homozygous	Homozygous	Homozygous	Homozygous	Homozygous	Homozygous	Homozygous	Homozygous	Homozygous	Homozygous	Heterozygous	Homozygous	Homozygous	Homozygous	Heterozygous	Homozygous	Homozygous	Heterozygous	Homozygous	Homozygous	Homozygous	Homozygous	Homozygous	Homozygous	Homozygous	Homozygous
Fks2|CTRG_00996|NW_003020038.1|2273562|p.Ile1605Thr	Not detected	Not detected	Not detected	Not detected	Not detected	Not detected	Not detected	Not detected	Not detected	Not detected	Not detected	Not detected	Not detected	Not detected	Not detected	Not detected	Not detected	Not detected	Not detected	Not detected	Not detected	Not detected	Not detected	Not detected	Not detected	Not detected	Not detected	Not detected	Not detected	Not detected	Not detected	Not detected	Not detected	Not detected	Not detected	Not detected	Not detected	Not detected	Not detected	Not detected	Heterozygous	Not detected	Not detected	Not detected	Not detected	Not detected	Not detected	Not detected	Not detected
Fks2|CTRG_00996|NW_003020038.1|2273576|p.Tyr1610His	Not detected	Not detected	Not detected	Not detected	Not detected	Not detected	Not detected	Not detected	Not detected	Not detected	Not detected	Not detected	Not detected	Not detected	Not detected	Not detected	Not detected	Not detected	Not detected	Not detected	Not detected	Not detected	Heterozygous	Not detected	Not detected	Not detected	Not detected	Not detected	Not detected	Not detected	Not detected	Not detected	Not detected	Not detected	Not detected	Not detected	Not detected	Not detected	Not detected	Not detected	Not detected	Not detected	Not detected	Not detected	Not detected	Not detected	Not detected	Not detected	Not detected
Fks3|CTRG_04806|NW_003020058.1|1168101|p.Gln18Leu	Not detected	Heterozygous	Heterozygous	Heterozygous	Not detected	Not detected	Heterozygous	Not detected	Not detected	Heterozygous	Not detected	Not detected	Not detected	Not detected	Not detected	Not detected	Homozygous	Not detected	Not detected	Not detected	Not detected	Not detected	Not detected	Not detected	Not detected	Not detected	Heterozygous	Not detected	Not detected	Not detected	Not detected	Heterozygous	Not detected	Homozygous	Heterozygous	Not detected	Not detected	Homozygous	Not detected	Not detected	Not detected	Not detected	Not detected	Not detected	Not detected	Not detected	Heterozygous	Not detected	Not detected
Fks3|CTRG_04806|NW_003020058.1|1168261|p.Leu71Phe	Not detected	Not detected	Not detected	Not detected	Not detected	Not detected	Not detected	Not detected	Not detected	Not detected	Not detected	Not detected	Not detected	Not detected	Not detected	Not detected	Not detected	Not detected	Not detected	Not detected	Not detected	Not detected	Not detected	Not detected	Not detected	Not detected	Not detected	Not detected	Not detected	Not detected	Not detected	Not detected	Not detected	Not detected	Not detected	Not detected	Not detected	Not detected	Not detected	Not detected	Not detected	Not detected	Not detected	Not detected	Not detected	Not detected	Not detected	Not detected	Not detected
Fks3|CTRG_04806|NW_003020058.1|1168656|p.Thr203Ile	Not detected	Not detected	Not detected	Not detected	Not detected	Not detected	Not detected	Not detected	Not detected	Not detected	Not detected	Not detected	Not detected	Not detected	Not detected	Not detected	Not detected	Heterozygous	Not detected	Not detected	Not detected	Not detected	Not detected	Not detected	Heterozygous	Not detected	Not detected	Not detected	Not detected	Not detected	Not detected	Not detected	Not detected	Not detected	Not detected	Not detected	Heterozygous	Not detected	Not detected	Not detected	Not detected	Heterozygous	Not detected	Not detected	Not detected	Not detected	Not detected	Heterozygous	Not detected
Fks3|CTRG_04806|NW_003020058.1|1168778|p.Leu244Val	Not detected	Not detected	Not detected	Not detected	Not detected	Not detected	Not detected	Not detected	Not detected	Not detected	Not detected	Not detected	Not detected	Not detected	Not detected	Not detected	Not detected	Heterozygous	Not detected	Not detected	Not detected	Not detected	Not detected	Not detected	Heterozygous	Not detected	Not detected	Not detected	Not detected	Not detected	Not detected	Not detected	Not detected	Not detected	Not detected	Not detected	Heterozygous	Not detected	Not detected	Not detected	Not detected	Not detected	Not detected	Not detected	Not detected	Not detected	Not detected	Heterozygous	Not detected
Fks3|CTRG_04806|NW_003020058.1|1169168|p.Ser374Cys	Not detected	Not detected	Not detected	Not detected	Not detected	Not detected	Not detected	Not detected	Heterozygous	Heterozygous	Not detected	Not detected	Not detected	Not detected	Not detected	Not detected	Not detected	Not detected	Not detected	Not detected	Not detected	Not detected	Not detected	Not detected	Not detected	Not detected	Not detected	Not detected	Not detected	Not detected	Not detected	Not detected	Not detected	Not detected	Not detected	Not detected	Not detected	Not detected	Not detected	Not detected	Not detected	Not detected	Not detected	Not detected	Not detected	Not detected	Not detected	Not detected	Not detected
Fks3|CTRG_04806|NW_003020058.1|1169196|p.Thr383Lys	Not detected	Not detected	Not detected	Not detected	Not detected	Heterozygous	Not detected	Not detected	Not detected	Not detected	Not detected	Not detected	Not detected	Not detected	Not detected	Not detected	Not detected	Not detected	Not detected	Not detected	Not detected	Not detected	Not detected	Not detected	Not detected	Not detected	Not detected	Not detected	Not detected	Not detected	Not detected	Not detected	Not detected	Not detected	Not detected	Not detected	Not detected	Not detected	Not detected	Not detected	Not detected	Not detected	Not detected	Not detected	Not detected	Not detected	Not detected	Not detected	Not detected
Fks3|CTRG_04806|NW_003020058.1|1169246|p.Ala400Thr	Homozygous	Not detected	Not detected	Not detected	Not detected	Not detected	Not detected	Not detected	Not detected	Not detected	Not detected	Heterozygous	Not detected	Not detected	Heterozygous	Not detected	Not detected	Not detected	Heterozygous	Heterozygous	Heterozygous	Not detected	Not detected	Not detected	Not detected	Not detected	Not detected	Not detected	Not detected	Not detected	Not detected	Not detected	Not detected	Not detected	Heterozygous	Not detected	Not detected	Not detected	Not detected	Not detected	Heterozygous	Not detected	Heterozygous	Heterozygous	Heterozygous	Not detected	Not detected	Not detected	Not detected
Fks3|CTRG_04806|NW_003020058.1|1169549|p.Gly501Arg	Not detected	Not detected	Not detected	Not detected	Not detected	Not detected	Not detected	Not detected	Not detected	Not detected	Not detected	Not detected	Not detected	Not detected	Not detected	Not detected	Not detected	Not detected	Not detected	Not detected	Not detected	Not detected	Not detected	Not detected	Not detected	Not detected	Not detected	Not detected	Not detected	Not detected	Not detected	Not detected	Not detected	Not detected	Not detected	Not detected	Not detected	Not detected	Not detected	Not detected	Not detected	Not detected	Not detected	Not detected	Not detected	Not detected	Not detected	Not detected	Not detected
Fks3|CTRG_04806|NW_003020058.1|1169550|p.Gly501Glu	Not detected	Not detected	Not detected	Not detected	Not detected	Not detected	Not detected	Not detected	Not detected	Not detected	Not detected	Not detected	Not detected	Not detected	Not detected	Not detected	Not detected	Not detected	Not detected	Not detected	Not detected	Not detected	Not detected	Not detected	Not detected	Not detected	Not detected	Not detected	Not detected	Not detected	Not detected	Not detected	Not detected	Not detected	Not detected	Not detected	Not detected	Not detected	Not detected	Not detected	Not detected	Not detected	Not detected	Not detected	Not detected	Not detected	Not detected	Not detected	Not detected
Fks3|CTRG_04806|NW_003020058.1|1169654|p.Ala536Ser	Not detected	Not detected	Not detected	Not detected	Heterozygous	Not detected	Not detected	Homozygous	Homozygous	Heterozygous	Homozygous	Heterozygous	Homozygous	Homozygous	Heterozygous	Homozygous	Not detected	Heterozygous	Not detected	Heterozygous	Not detected	Homozygous	Homozygous	Homozygous	Heterozygous	Homozygous	Heterozygous	Homozygous	Homozygous	Homozygous	Homozygous	Heterozygous	Heterozygous	Not detected	Not detected	Homozygous	Heterozygous	Not detected	Homozygous	Homozygous	Not detected	Heterozygous	Not detected	Heterozygous	Heterozygous	Homozygous	Heterozygous	Heterozygous	Homozygous
Fks3|CTRG_04806|NW_003020058.1|1169768|p.Pro574Thr	Not detected	Not detected	Not detected	Not detected	Not detected	Not detected	Not detected	Not detected	Not detected	Not detected	Not detected	Not detected	Not detected	Not detected	Not detected	Not detected	Not detected	Not detected	Not detected	Not detected	Not detected	Not detected	Not detected	Not detected	Not detected	Not detected	Not detected	Not detected	Not detected	Not detected	Not detected	Not detected	Not detected	Not detected	Not detected	Not detected	Not detected	Not detected	Not detected	Not detected	Not detected	Not detected	Not detected	Not detected	Not detected	Not detected	Not detected	Not detected	Not detected
Fks3|CTRG_04806|NW_003020058.1|1169937|p.Ser630Leu	Not detected	Not detected	Not detected	Not detected	Not detected	Not detected	Not detected	Not detected	Not detected	Not detected	Not detected	Not detected	Not detected	Not detected	Not detected	Not detected	Not detected	Not detected	Not detected	Not detected	Not detected	Not detected	Not detected	Not detected	Not detected	Not detected	Not detected	Not detected	Not detected	Not detected	Not detected	Not detected	Heterozygous	Not detected	Not detected	Not detected	Not detected	Not detected	Not detected	Not detected	Not detected	Not detected	Not detected	Not detected	Not detected	Not detected	Not detected	Not detected	Not detected
Fks3|CTRG_04806|NW_003020058.1|1169954|p.Ser636Gly	Not detected	Not detected	Not detected	Not detected	Not detected	Not detected	Not detected	Not detected	Not detected	Not detected	Not detected	Not detected	Not detected	Not detected	Not detected	Not detected	Not detected	Not detected	Not detected	Not detected	Not detected	Not detected	Not detected	Not detected	Heterozygous	Not detected	Not detected	Not detected	Not detected	Not detected	Not detected	Not detected	Not detected	Not detected	Not detected	Not detected	Not detected	Not detected	Not detected	Not detected	Not detected	Not detected	Not detected	Not detected	Not detected	Not detected	Not detected	Not detected	Not detected
Fks3|CTRG_04806|NW_003020058.1|1169980|p.Gln644His	Not detected	Not detected	Not detected	Not detected	Not detected	Not detected	Not detected	Not detected	Not detected	Not detected	Not detected	Not detected	Not detected	Not detected	Not detected	Not detected	Not detected	Not detected	Not detected	Not detected	Not detected	Not detected	Not detected	Not detected	Not detected	Not detected	Not detected	Not detected	Not detected	Not detected	Not detected	Not detected	Not detected	Not detected	Not detected	Not detected	Not detected	Not detected	Not detected	Not detected	Not detected	Not detected	Not detected	Not detected	Not detected	Not detected	Not detected	Not detected	Not detected
Fks3|CTRG_04806|NW_003020058.1|1170228|p.Gly727Ala	Not detected	Not detected	Not detected	Not detected	Not detected	Not detected	Not detected	Not detected	Not detected	Not detected	Not detected	Not detected	Not detected	Not detected	Not detected	Not detected	Not detected	Not detected	Not detected	Not detected	Not detected	Not detected	Not detected	Not detected	Not detected	Not detected	Not detected	Not detected	Not detected	Not detected	Not detected	Not detected	Not detected	Not detected	Not detected	Not detected	Not detected	Not detected	Not detected	Not detected	Not detected	Not detected	Not detected	Not detected	Not detected	Not detected	Not detected	Not detected	Not detected
Fks3|CTRG_04806|NW_003020058.1|1170294|p.Asp749Gly	Not detected	Not detected	Not detected	Not detected	Not detected	Not detected	Not detected	Not detected	Not detected	Heterozygous	Not detected	Not detected	Not detected	Not detected	Not detected	Not detected	Heterozygous	Not detected	Not detected	Not detected	Not detected	Not detected	Not detected	Not detected	Not detected	Not detected	Not detected	Not detected	Not detected	Not detected	Not detected	Not detected	Not detected	Not detected	Not detected	Not detected	Not detected	Not detected	Not detected	Not detected	Not detected	Not detected	Not detected	Not detected	Not detected	Not detected	Not detected	Not detected	Not detected
Fks3|CTRG_04806|NW_003020058.1|1170329|p.Lys761Glu	Not detected	Not detected	Not detected	Not detected	Not detected	Not detected	Not detected	Not detected	Not detected	Not detected	Not detected	Not detected	Not detected	Not detected	Not detected	Not detected	Not detected	Not detected	Heterozygous	Not detected	Heterozygous	Not detected	Not detected	Not detected	Not detected	Not detected	Not detected	Not detected	Not detected	Not detected	Not detected	Not detected	Not detected	Not detected	Not detected	Not detected	Not detected	Not detected	Not detected	Not detected	Not detected	Not detected	Heterozygous	Not detected	Not detected	Not detected	Not detected	Not detected	Not detected
Fks3|CTRG_04806|NW_003020058.1|1170380|p.Pro778Ser	Not detected	Not detected	Not detected	Not detected	Not detected	Not detected	Not detected	Not detected	Not detected	Not detected	Not detected	Not detected	Not detected	Not detected	Not detected	Not detected	Not detected	Not detected	Not detected	Not detected	Not detected	Not detected	Not detected	Not detected	Not detected	Not detected	Not detected	Not detected	Homozygous	Heterozygous	Not detected	Not detected	Not detected	Not detected	Not detected	Not detected	Not detected	Not detected	Not detected	Not detected	Not detected	Not detected	Not detected	Not detected	Not detected	Not detected	Not detected	Not detected	Not detected
Fks3|CTRG_04806|NW_003020058.1|1170405|p.Ser786Leu	Not detected	Not detected	Not detected	Not detected	Not detected	Not detected	Not detected	Not detected	Not detected	Not detected	Not detected	Not detected	Not detected	Not detected	Not detected	Not detected	Not detected	Not detected	Not detected	Not detected	Not detected	Not detected	Not detected	Not detected	Not detected	Not detected	Not detected	Not detected	Not detected	Not detected	Not detected	Not detected	Not detected	Not detected	Not detected	Not detected	Not detected	Not detected	Not detected	Not detected	Not detected	Not detected	Not detected	Not detected	Not detected	Not detected	Not detected	Not detected	Not detected
Fks3|CTRG_04806|NW_003020058.1|1170460|p.Asp804Glu	Not detected	Not detected	Not detected	Not detected	Not detected	Not detected	Not detected	Not detected	Not detected	Not detected	Not detected	Not detected	Not detected	Not detected	Not detected	Not detected	Not detected	Not detected	Not detected	Not detected	Not detected	Not detected	Not detected	Not detected	Not detected	Not detected	Not detected	Not detected	Not detected	Not detected	Not detected	Not detected	Not detected	Not detected	Not detected	Not detected	Not detected	Heterozygous	Not detected	Not detected	Not detected	Not detected	Not detected	Not detected	Not detected	Not detected	Not detected	Not detected	Not detected
Fks3|CTRG_04806|NW_003020058.1|1170510|p.Gly821Asp	Not detected	Not detected	Not detected	Not detected	Not detected	Not detected	Not detected	Not detected	Not detected	Not detected	Not detected	Not detected	Not detected	Not detected	Not detected	Not detected	Homozygous	Not detected	Not detected	Not detected	Not detected	Not detected	Not detected	Not detected	Not detected	Not detected	Not detected	Heterozygous	Not detected	Not detected	Not detected	Not detected	Not detected	Not detected	Not detected	Not detected	Not detected	Heterozygous	Not detected	Not detected	Not detected	Not detected	Not detected	Not detected	Not detected	Not detected	Not detected	Not detected	Not detected
Fks3|CTRG_04806|NW_003020058.1|1170786|p.Ser913Leu	Not detected	Not detected	Not detected	Not detected	Not detected	Not detected	Not detected	Not detected	Not detected	Not detected	Not detected	Not detected	Not detected	Not detected	Not detected	Not detected	Not detected	Not detected	Not detected	Not detected	Not detected	Not detected	Not detected	Not detected	Not detected	Not detected	Not detected	Not detected	Not detected	Not detected	Not detected	Not detected	Not detected	Not detected	Not detected	Not detected	Not detected	Not detected	Not detected	Not detected	Not detected	Heterozygous	Not detected	Not detected	Not detected	Not detected	Not detected	Not detected	Not detected
Fks3|CTRG_04806|NW_003020058.1|1170867|p.Glu940Gly	Not detected	Not detected	Not detected	Not detected	Not detected	Not detected	Not detected	Not detected	Not detected	Not detected	Not detected	Heterozygous	Not detected	Not detected	Heterozygous	Not detected	Not detected	Not detected	Not detected	Heterozygous	Not detected	Not detected	Not detected	Not detected	Not detected	Not detected	Not detected	Not detected	Not detected	Not detected	Not detected	Not detected	Not detected	Not detected	Not detected	Not detected	Not detected	Not detected	Not detected	Not detected	Not detected	Not detected	Not detected	Heterozygous	Not detected	Not detected	Not detected	Not detected	Not detected
Fks3|CTRG_04806|NW_003020058.1|1170974|p.Asp976Asn	Not detected	Not detected	Not detected	Not detected	Not detected	Not detected	Not detected	Not detected	Not detected	Not detected	Not detected	Not detected	Not detected	Not detected	Not detected	Not detected	Not detected	Not detected	Not detected	Not detected	Not detected	Not detected	Not detected	Not detected	Not detected	Not detected	Not detected	Not detected	Not detected	Not detected	Not detected	Not detected	Not detected	Not detected	Not detected	Not detected	Not detected	Not detected	Not detected	Not detected	Not detected	Not detected	Not detected	Not detected	Not detected	Not detected	Not detected	Heterozygous	Not detected
Fks3|CTRG_04806|NW_003020058.1|1171049|p.Gly1001Ser	Not detected	Not detected	Not detected	Not detected	Not detected	Not detected	Not detected	Not detected	Not detected	Not detected	Not detected	Not detected	Heterozygous	Not detected	Not detected	Not detected	Not detected	Not detected	Not detected	Not detected	Not detected	Not detected	Not detected	Not detected	Not detected	Not detected	Not detected	Not detected	Not detected	Not detected	Not detected	Not detected	Not detected	Not detected	Not detected	Not detected	Not detected	Not detected	Not detected	Not detected	Not detected	Not detected	Not detected	Not detected	Not detected	Not detected	Not detected	Not detected	Not detected
Fks3|CTRG_04806|NW_003020058.1|1171308|p.Pro1087Gln	Not detected	Not detected	Not detected	Not detected	Not detected	Not detected	Not detected	Not detected	Not detected	Not detected	Not detected	Not detected	Not detected	Not detected	Not detected	Not detected	Not detected	Not detected	Not detected	Not detected	Not detected	Not detected	Not detected	Not detected	Not detected	Not detected	Not detected	Not detected	Not detected	Not detected	Not detected	Not detected	Not detected	Not detected	Not detected	Not detected	Not detected	Not detected	Not detected	Not detected	Not detected	Not detected	Not detected	Not detected	Not detected	Not detected	Not detected	Not detected	Not detected
Fks3|CTRG_04806|NW_003020058.1|1171585|p.Ile1179Met	Not detected	Not detected	Not detected	Not detected	Not detected	Not detected	Not detected	Not detected	Not detected	Not detected	Not detected	Not detected	Not detected	Not detected	Not detected	Not detected	Not detected	Not detected	Not detected	Not detected	Not detected	Not detected	Not detected	Not detected	Not detected	Not detected	Not detected	Not detected	Not detected	Not detected	Not detected	Not detected	Not detected	Not detected	Not detected	Not detected	Not detected	Not detected	Not detected	Not detected	Not detected	Not detected	Not detected	Not detected	Not detected	Not detected	Not detected	Not detected	Not detected
Fks3|CTRG_04806|NW_003020058.1|1171634|p.Ile1196Leu	Not detected	Not detected	Not detected	Not detected	Not detected	Not detected	Not detected	Not detected	Not detected	Homozygous	Not detected	Not detected	Not detected	Not detected	Not detected	Not detected	Not detected	Not detected	Not detected	Not detected	Not detected	Not detected	Not detected	Not detected	Not detected	Not detected	Not detected	Not detected	Not detected	Not detected	Not detected	Not detected	Not detected	Not detected	Not detected	Not detected	Not detected	Not detected	Not detected	Not detected	Not detected	Not detected	Not detected	Not detected	Not detected	Not detected	Not detected	Not detected	Not detected
Fks3|CTRG_04806|NW_003020058.1|1171872|p.Arg1275Lys	Not detected	Not detected	Not detected	Not detected	Not detected	Not detected	Not detected	Not detected	Not detected	Not detected	Not detected	Not detected	Not detected	Not detected	Not detected	Not detected	Not detected	Not detected	Not detected	Not detected	Not detected	Not detected	Not detected	Not detected	Not detected	Not detected	Not detected	Not detected	Not detected	Not detected	Not detected	Not detected	Not detected	Not detected	Not detected	Not detected	Not detected	Not detected	Not detected	Not detected	Not detected	Not detected	Not detected	Not detected	Not detected	Not detected	Not detected	Not detected	Not detected
Fks3|CTRG_04806|NW_003020058.1|1172079|p.Leu1344Trp	Not detected	Not detected	Not detected	Not detected	Heterozygous	Not detected	Not detected	Not detected	Heterozygous	Not detected	Not detected	Not detected	Not detected	Heterozygous	Not detected	Not detected	Not detected	Not detected	Not detected	Not detected	Not detected	Not detected	Heterozygous	Not detected	Heterozygous	Not detected	Heterozygous	Not detected	Not detected	Not detected	Not detected	Heterozygous	Not detected	Not detected	Not detected	Not detected	Not detected	Not detected	Not detected	Not detected	Not detected	Not detected	Not detected	Not detected	Heterozygous	Not detected	Heterozygous	Not detected	Not detected
Fks3|CTRG_04806|NW_003020058.1|1172328|p.Thr1427Arg	Not detected	Not detected	Not detected	Not detected	Not detected	Not detected	Not detected	Not detected	Not detected	Not detected	Not detected	Not detected	Not detected	Not detected	Not detected	Not detected	Not detected	Not detected	Not detected	Not detected	Not detected	Not detected	Not detected	Not detected	Heterozygous	Not detected	Not detected	Not detected	Not detected	Not detected	Not detected	Not detected	Not detected	Not detected	Not detected	Not detected	Not detected	Not detected	Not detected	Not detected	Not detected	Not detected	Not detected	Not detected	Not detected	Not detected	Not detected	Not detected	Not detected
Fks3|CTRG_04806|NW_003020058.1|1172355|p.Arg1436Gln	Not detected	Not detected	Not detected	Not detected	Not detected	Not detected	Not detected	Not detected	Heterozygous	Not detected	Not detected	Not detected	Not detected	Not detected	Not detected	Not detected	Not detected	Not detected	Not detected	Not detected	Not detected	Not detected	Not detected	Not detected	Not detected	Not detected	Not detected	Not detected	Not detected	Not detected	Not detected	Not detected	Not detected	Not detected	Not detected	Not detected	Not detected	Not detected	Not detected	Not detected	Not detected	Not detected	Not detected	Not detected	Not detected	Not detected	Not detected	Not detected	Not detected
Fks3|CTRG_04806|NW_003020058.1|1172513|p.Ala1489Thr	Not detected	Not detected	Not detected	Not detected	Not detected	Not detected	Not detected	Not detected	Not detected	Not detected	Not detected	Not detected	Not detected	Not detected	Not detected	Not detected	Not detected	Not detected	Heterozygous	Not detected	Heterozygous	Not detected	Not detected	Not detected	Not detected	Not detected	Not detected	Not detected	Not detected	Not detected	Not detected	Not detected	Not detected	Not detected	Not detected	Not detected	Not detected	Heterozygous	Not detected	Not detected	Not detected	Not detected	Heterozygous	Not detected	Not detected	Not detected	Not detected	Not detected	Not detected
Fks3|CTRG_04806|NW_003020058.1|1172604|p.Pro1519Leu	Not detected	Not detected	Not detected	Not detected	Not detected	Not detected	Not detected	Not detected	Not detected	Not detected	Not detected	Not detected	Not detected	Not detected	Not detected	Not detected	Not detected	Not detected	Not detected	Not detected	Not detected	Not detected	Not detected	Not detected	Not detected	Heterozygous	Not detected	Not detected	Not detected	Not detected	Not detected	Not detected	Not detected	Not detected	Not detected	Not detected	Not detected	Not detected	Not detected	Not detected	Not detected	Not detected	Not detected	Not detected	Not detected	Heterozygous	Not detected	Not detected	Not detected
Fks3|CTRG_04806|NW_003020058.1|1172702|p.Val1552Leu	Not detected	Not detected	Not detected	Not detected	Not detected	Not detected	Not detected	Not detected	Not detected	Not detected	Not detected	Not detected	Not detected	Not detected	Not detected	Not detected	Not detected	Not detected	Not detected	Not detected	Not detected	Not detected	Heterozygous	Not detected	Not detected	Not detected	Not detected	Not detected	Not detected	Not detected	Not detected	Not detected	Not detected	Not detected	Not detected	Not detected	Not detected	Not detected	Not detected	Not detected	Not detected	Not detected	Not detected	Not detected	Not detected	Not detected	Not detected	Not detected	Not detected
Fks3|CTRG_04806|NW_003020058.1|1172723|p.Asp1559Asn	Not detected	Not detected	Not detected	Not detected	Not detected	Not detected	Not detected	Not detected	Not detected	Not detected	Not detected	Not detected	Not detected	Heterozygous	Not detected	Not detected	Not detected	Not detected	Not detected	Not detected	Not detected	Not detected	Not detected	Homozygous	Not detected	Not detected	Not detected	Not detected	Not detected	Not detected	Not detected	Not detected	Not detected	Not detected	Not detected	Not detected	Not detected	Not detected	Not detected	Not detected	Not detected	Not detected	Not detected	Not detected	Not detected	Not detected	Not detected	Not detected	Not detected
[truncated: 38 more columns]

## Sheet: Table S6
Table S6. Loss of heterozygosity (LOH) in MMR1 and ERG11/TAC1 where detected
	LOH in MMR1	LOH in TAC1 and ERG11
19-008-0005	Not detected	Not detected
19-008-0006	Not detected	Not detected
19-008-0007	Not detected	Not detected
19-008-0008	Not detected	Not detected
19-008-0015	Not detected	Not detected
19-008-0016	Not detected	Not detected
19-008-0017	Not detected	Not detected
19-008-0018	Not detected	Not detected
19-008-0019	Not detected	Not detected
19-008-0020	Not detected	Not detected
19-008-0021	LOH	LOH
19-008-0022	Not detected	Not detected
19-008-0024	LOH	Not detected
19-008-0025	Not detected	Not detected
19-008-0026	Not detected	Not detected
19-008-0027	LOH	Not detected
19-008-0028	Not detected	Not detected
19-008-0029	Not detected	Not detected
19-008-0030	Not detected	Not detected
19-008-0031	Not detected	Not detected
19-008-0032	Not detected	Not detected
19-008-0033	Not detected	Not detected
19-008-0034	Not detected	LOH
19-008-0035	Not detected	Not detected
19-008-0036	Not detected	Not detected
19-008-0039	Not detected	Not detected
19-008-0040	Not detected	Not detected
19-008-0042	LOH	Not detected
19-008-0043	LOH	Not detected
19-008-0044	LOH	Not detected
19-008-0045	Not detected	LOH
19-008-0046	Not detected	LOH
19-008-0047	Not detected	Not detected
19-008-0048	Not detected	Not detected
19-008-0049	Not detected	LOH
19-008-0050	Not detected	LOH
19-008-0051	Not detected	Not detected
19-008-0052	Not detected	Not detected
19-008-0053	LOH	Not detected
19-008-0054	Not detected	Not detected
19-008-0055	Not detected	Not detected
19-008-0056	LOH	Not detected
19-008-0057	Not detected	Not detected
19-008-0058	Not detected	Not detected
19-008-0059	Not detected	LOH
19-008-0060	Not detected	Not detected
19-008-0061	Not detected	Not detected
19-008-0062	LOH	Not detected
19-008-0063	LOH	Not detected
19-008-0064	Not detected	Not detected
19-008-0065	LOH	Not detected
19-008-0066	Not detected	Not detected
19-008-0067	Not detected	Not detected
19-008-0068	Not detected	Not detected
19-008-0069	Not detected	Not detected
19-008-0070	Not detected	Not detected
19-008-0071	Not detected	Not detected
19-008-0072	Not detected	Not detected
19-008-0073	Not detected	Not detected
19-008-0075	Not detected	Not detected
19-008-0076	Not detected	Not detected
19-008-0077	LOH	Not detected
19-008-0078	Not detected	Not detected
19-008-0079	Not detected	Not detected
19-008-0080	LOH	Not detected
19-008-0081	Not detected	Not detected
19-008-0082	Not detected	Not detected
19-008-0083	Not detected	Not detected
19-008-0084	LOH	Not detected
19-008-0085	LOH	Not detected
19-008-0086	LOH	Not detected
19-008-0088	Not detected	Not detected
19-008-0089	Not detected	Not detected
19-008-0090	Not detected	Not detected
19-008-0091	Not detected	Not detected
19-5326-037-0001	Not detected	Not detected
19-5326-037-0002	Not detected	Not detected
19-5326-037-0003	Not detected	Not detected
20-008-0093	Not detected	LOH
20-008-0094	Not detected	Not detected
MB21022330	Not detected	Not detected
MB21023723	Not detected	Not detected
MB21025303	Not detected	Not detected
SRR11235416	LOH	Not detected
SRR11235417	Not detected	Not detected
SRR11235418	Not detected	Not detected
SRR11235419	Not detected	Not detected
